# Supplementary material for: Traditional Chinese medicine for type 2 diabetes with metabolic-associated steatotic liver disease: unified effects and design thresholds
Source: Front Endocrinol (Lausanne). 2026 Mar 3;17:1740126. doi: 10.3389/fendo.2026.1740126 (PMC12992033; doi:10.3389/fendo.2026.1740126)
Supplement: Supplementary file 15 [file Table1.xlsx]

## Sheet: S1Full trial characteristic
Basic information													Participants																							Intervention / Comparator
StudyID	source	title	First_author	Year	Country	Language	randomization	allocation_concealment	blinding	Registration_ID	ethics_ID	sample_size_calc	Diagnosis_T2DM_criteria	Diagnosis_MASLD_NAFLD_criteria	Inclusion_key	Exclusion_key	Baseline_age_I_mean	Baseline_age_I_SD	Baseline_age_C_mean	Baseline_age_C_SD	Male_I_n	Male_C_n	n_total	n_completed	n_dropout	Group_n_I	Group_n_C	Baseline_BMI_I_mean	Baseline_BMI_I_SD	Baseline_BMI_C_mean	Baseline_BMI_C_SD	T2DM_duration_I_mean	T2DM_duration_I_SD	T2DM_duration_C_mean	T2DM_duration_C_SD	TCM_name	treat_drug_ID	dosage_freq	TCM_category	TCM_form	Treatment_course_weeks	is_comb_intervention	comb_intervention_name	with_patent	patent_name	with_wm	wm_name	comparator	comparator_dose
DOC-001	CNKI	The Effect of Modified Jinlingzi Powder on Lipid Metabolism and Vascular Endothelial Function in Patients with Type 2 Diabetes Mellitus Complicated with Non-Alcoholic Fatty Liver Disease	WU Chaoying	2025	China	Chinese	Random number table method	NR	NR	NR	2022-010-13	NR	Chinese Guidelines for the Prevention and Treatment of Type 2 Diabetes (2020 Edition)	Expert Consensus on TCM Diagnosis and Treatment of Non-Alcoholic Fatty Liver Disease (2010)	Adults (20–70y) with T2DM and MASLD/NAFLD meeting TCM syndrome criteria; no heavy alcohol use; informed consent; complete clinical data	T1DM/other diabetes; severe hepatic/renal/major organ disease; prior insulin/insulin analog use; drug allergy	51. 16	7. 21	52.5	6.67	29	28	100	NR	NR	50	50	24.76	2.36	25.59	2.72	5.77	1.42	5.42	1.85	Modified Jinlingzi Powder	JD-2025-001	200mLBID	classic	Ma Peizhi's Medical Records of Surgery	12	N	N	N	N	Y	Metformin Hydrochloride Sustained-Release Tablets / Silybin Capsules	Metformin Hydrochloride Sustained-Release Tablets / Silybin Capsules	1 g BID / 140 mg TID, orally
DOC-002	CNKI	Clinical Study on Yangyin Yunjin Decoction Combined with Conventional Therapy in the Treatment of Type 2 Diabetes Mellitus Complicated with Non-Alcoholic Fatty Liver Disease	LIU Juan	2025	China	Chinese	Random number table method	NR	NR	NR	NR	NR	Expert Consensus on the Diagnosis and Treatment of Early-Onset Type 2 Diabetes Mellitus in Adults	Expert Consensus on TCM Diagnosis and Treatment of Non-Alcoholic Fatty Liver Disease (2010)	Subjects meeting diagnostic & TCM syndrome criteria; BMI 20–35; aged 18–80y; signed informed consent	Acute/chronic severe diabetic complications; severe endocrine/other glucose-lipid metabolism-impairing diseases; glucocorticoid therapy within 12 weeks; viral hepatitis; autoimmune liver disease; drug-induced liver injury; pregnancy; poor medication adherence	53.1	7.04	52.67	6.9	21	24	110	NR	NR	55	55	25.29	3.01	25.47	3.09	4.51	1.13	4.36	1.09	Yangyin Yunjin Formula	ZJ-2025-001	150 mL BID	custom	Self-Formulated by Liu Juan	12	N	N	N	N	Y	Metformin	Metformin	O.5g BID
DOC-003	Wanfang Data	Clinical Study on Quzhi Jiangtang Decoction in the Treatment of Non-Alcoholic Fatty Liver Disease Complicated with Type 2 Diabetes Mellitus of Gan Yu Pi Xu Jia Shi Re Syndrome Type	WU Xiaomei	2025	China	Chinese	Random number table method	NR	NR	NR	YJS2022210126	NR	Chinese Guidelines for the Prevention and Treatment of Type 2 Diabetes (2020 Edition)	Expert Consensus on TCM Diagnosis and Treatment of Non-Alcoholic Fatty Liver Disease (2017)	Adults (18–70y), no gender limit; meet TCM/WM diagnostic criteria; no acute diabetic complications/severe organ diseases; no prior NAFLD+T2DM drugs; not in other trials; no drug allergy; informed consent.	Aged <18/>70y; pregnant/lactating; liver dysfunction from clear causes; T1DM/special diabetes; severe hepatorenal disorder; drug allergy; ALT/AST>2.5x ULN or TBIL>2x ULN.	56. 05	9. 47	61	8.39	8	9	40	NR	NR	20	20	25.2	2.52	25.21	2.4	NR	NR	NR	NR	Quzhi Jiangtang Formula	ZJ-2025-002	150mL TID	custom	Self-Formulated by Wu Xiaomei	12	N	N	N	N	Y	Metformin Hydrochloride Tablets	Metformin Hydrochloride Tablets	O.5g TID
DOC-004	VIP Information	Clinical Observation of Danzhi Tiaozhi Decoction in Treating 78 Cases of Type 2 Diabetes Mellitus Complicated with Non-Alcoholic Fatty Liver Disease	YANG Xiaolin	2025	China	Chinese	Random number table method	NR	NR	NR	NR	NR	Chinese Guidelines for the Prevention and Treatment of Type 2 Diabetes (2020 Edition)	Internal Medicine	Adults (18–70y); meet Western medical diagnosis & TCM syndrome criteria; informed consent signed.	Acute diabetic complications; severe comorbid primary diseases; pregnant/lactating women; drug intolerance to study medications.	49. 09	10. 48	50.25	10.15	47	45	160	156	4	78	78	27.44	1.55	27.47	1.06	5.35	3.21	5.31	3.3	Danzhi Tiaozhi Formula	ZJ-2025-003	200mL BID	custom	Self-Formulated by Yang Xiaolin	12	N	N	N	N	Y	Polyene Phosphatidylcholine Capsules	Polyene Phosphatidylcholine Capsules	456mg TID
DOC-005	CNKI	Clinical Observation of Shuangye Powder in the Treatment of Type 2 Diabetes Mellitus Complicated with Non-Alcoholic Fatty Liver Disease of Pi Xu Tan Yu Syndrome Type	ZHOU Daocheng	2024	China	Chinese	Random number table method	NR	NR	NR	KY-2022-057-01	NR	Chinese Guidelines for the Prevention and Treatment of Type 2 Diabetes (2020 Edition)	Guidelines for the Prevention and Treatment of Non-Alcoholic Fatty Liver Disease (2018 Updated Edition)	Adults (20–60y, inclusive) with T2DM+NAFLD (Western diagnosis) & spleen deficiency-phlegm stasis (TCM syndrome); informed consent.	Failure to meet diagnostic criteria; T1DM/special diabetes/insulin-requiring diabetic complications; pregnant/lactating; allergy; severe cardio-cerebrovascular/mental diseases; relevant drugs/hormones within 3 months; non-compliance/withdrawal; heavy alcohol use (liver enzymes>3x ULN).	42.8	3.35	42.4	3.63	25	23	80	80	N	40	40	28.66	2.03	28.88	2.2	6.1	1.01	6.2	1.15	Shuangye Powder	ZJ-2025-004	200mL BID	custom	Self-Formulated by Zhou Daocheng	12	N	N	N	N	Y	Metformin Hydrochloride Tablets / Atorvastatin Calcium Tablets / Polyene Phosphatidylcholine Capsules	Metformin Hydrochloride Tablets / Atorvastatin Calcium Tablets / Polyene Phosphatidylcholine Capsules	0.5g TID/10mg QD/456mg TID
DOC-006	CNKI	Effect of Jianpi Xiaozhi Decoction on Patients with Type 2 Diabetes Mellitus Complicated with Non-Alcoholic Fatty Liver Disease and Its Influence on HMGB1 and TLR4 Levels	ZHANG Yuanyuan	2024	China	Chinese	Randomization method not specified	NR	NR	NR	NR	NR	Chinese Guidelines for the Prevention and Treatment of Type 2 Diabetes (2020 Edition)	Guidelines for the Prevention and Treatment of Non-Alcoholic Fatty Liver Disease (2018 Updated Edition)	Adults (37–70y) with T2DM/NAFLD & syndrome criteria; complete medical records; informed consent; ethically approved.	Excessive alcohol; major diseases; antibiotic use; pregnancy; severe hepatorenal dysfunction; other liver diseases; statin adverse reactions.	56.77	8.89	53.7	9.22	19	19	60	NR	NR	30	30	26.23	2.97	27.81	3.41	6.87	6.61	8.13	6.58	Jianpi Xiaozhi Formula	ZJ-2025-005	250mL BID	custom	Self-Formulated by Zhang Yuanyuan	12	N	N	N	N	Y	Atorvastatin Calcium Tablets	Atorvastatin Calcium Tablets	10mg QD
DOC-007	Wanfang Data	Clinical Study on Banxia Xiexin Decoction in the Treatment of Diabetes Mellitus Complicated with Non-Alcoholic Fatty Liver Disease	ZHANG Huikai	2024	China	Chinese	Random number table method	NR	NR	NR	NR	NR	2012 ADA Diagnostic Criteria for Diabetes Mellitus	2012 Guidelines for the Diagnosis and Treatment of Non-Alcoholic Fatty Liver Disease	Adults (30–60y) meeting 2012 ADA T2DM & 2012 NAFLD criteria; TCM spleen deficiency-damp heat syndrome; ethical approval & informed consent.	T1DM/other diabetes; aged <30/>60y; acute diabetic metabolic disorders/infections (1 month); severe cardio-cerebro-renal diseases; allergic diathesis/multiple drug allergies.	42.12	8.75	42.2	8.32	24	23	100	NR	NR	50	50	27.9	5.9	27.8	5.57	NR	NR	NR	NR	Banxia Xiexin Formula	JD-2025-002	NR	classic	Shang Han Lun	4	N	N	N	N	Y	Repaglinide / Empagliflozin / Dapagliflozin / Metformin / Acarbose / Atorvastatin / Fenofibrate	Repaglinide / Empagliflozin / Dapagliflozin / Metformin / Acarbose / Atorvastatin / Fenofibrate	N
DOC-008	VIP Information	Clinical Observation of Modified Erchen Decoction Combined with 12-Meridian Circulation Acupuncture in the Treatment of Type 2 Diabetes Mellitus Complicated with Non-Alcoholic Fatty Liver Disease of Tan Shi Nei Yun Syndrome Type	CUI Yanglin	2024	China	Chinese	Random number table method	NR	NR	NR	NR	NR	Chinese Guidelines for the Prevention and Treatment of Type 2 Diabetes (2020 Edition)	Expert Consensus on TCM Diagnosis and Treatment of Non-Alcoholic Fatty Liver Disease (2010)	Adults (18–65y) with T2DM (2020 China guideline) & NAFLD (2010 guideline); TCM phlegm-damp syndrome; no relevant drugs (3 months); good compliance; informed consent.	Liver injury from other causes; malignant tumors; major organ dysfunction; mental/cognitive disorders; pregnant/lactating; drug allergy to study medications.	40.77	8.86	40.26	10.71	23	22	60	NR	NR	30	30	NR	NR	NR	NR	5.17	1.46	5.1	1.42	Modified Erchen Formula	JD-2025-003	200mL BID	classic	Taiping Huimin Heji Jufang	8	Y	Acupuncture	N	N	Y	Metformin Hydrochloride Tablets / Polyene Phosphatidylcholine Capsules	Metformin Hydrochloride Tablets / Polyene Phosphatidylcholine Capsules	0.5g BID/456mg TID
DOC-009	VIP Information	Clinical Efficacy of Yiqi Jianpi Decoction in the Treatment of Newly Diagnosed Type 2 Diabetes Mellitus Complicated with Non-Alcoholic Fatty Liver Disease and Its Influence on Intestinal Flora Diversity	SUN Zhidong	2024	China	Chinese	Random number table method	NR	NR	NR	2023 - 005 - 01	NR	Chinese Guidelines for the Prevention and Treatment of Type 2 Diabetes (2020 Edition)	Guidelines for the Prevention and Treatment of Non-Alcoholic Fatty Liver Disease (2018 Updated Edition)	Adults (18–65y) with T2DM+NAFLD; TCM spleen deficiency-damp retention syndrome; disease duration <3 months; no hypoglycemic/lipid-lowering drugs; informed consent.	Alcoholic fatty liver; hepatitis B/C; T1DM/T2DM duration ≥3 months; diabetic ketoacidosis/infection; pregnant/lactating; drug allergy.	39. 21	5. 79	40.52	6.13	20	24	68	NR	NR	34	34	28.74	1.53	28.47	1.49	NR	NR	NR	NR	Yiqi Jianpi Formula	ZJ-2025-006	300mL BID	custom	Self-Formulated by Sun Zhidong	12	N	N	N	N	Y	Shuangping (Pioglitazone Hydrochloride 15 mg + Metformin Hydrochloride 500 mg)	Shuangping (Pioglitazone Hydrochloride 15 mg + Metformin Hydrochloride 500 mg)	1 tablet BID
DOC-010	CNKI	Clinical Efficacy Observation of Yixiao Decoction in the Treatment of Patients with Type 2 Diabetes Mellitus Complicated with Non-Alcoholic Fatty Liver Disease of Qi Yin Liang Xu Syndrome Type	WANG Shan	2024	China	Chinese	Random number table method (generated by SAS software)	Sealed envelope method	NR	NR	2022DZMEC-054-02	NR	Chinese Guidelines for the Prevention and Treatment of Type 2 Diabetes (2020 Edition)	Guidelines for the Prevention and Treatment of Non-Alcoholic Fatty Liver Disease (2018 Updated Edition)	Adults (18–80y) with T2DM+NAFLD (Western diagnosis); TCM qi-yin deficiency syndrome; voluntary participation & informed consent.	Acute diabetic complications/cirrhosis; severe major organ diseases; diseases causing hepatic steatosis; specific drug use; sensory/cognitive disorders; pregnant/lactating; drug allergy; other trials (3 months).	57.89	14.34	63.23	9.26	19	17	70	NR	NR	35	35	26.93	3.67	25.78	3.39	6.54	9.17	5.83	6.2	Yixiao Formula	ZJ-2025-007	NR	custom	Self-Formulated by Wang Shan	12	N	N	N	N	Y	Hypoglycemic and Lipid-Lowering Drugs (Specific drugs not specified)	Hypoglycemic and Lipid-Lowering Drugs (Specific drugs not specified)	NR
DOC-011	CNKI	Clinical Study on Modified Shenling Baizhu Powder Combined with Erchen Decoction Combined with Exercise Therapy in the Treatment of Diabetes Mellitus Complicated with Non-Alcoholic Fatty Liver Disease	ZHU Lihong	2023	China	Chinese	Random double-color ball method	NR	NR	NR	NR	NR	Practical Diabetes Mellitus	Mount Sinai Guidelines for the Diagnosis and Treatment of Liver Diseases	Adults (18–65y) with T2DM+NAFLD; no/mild-moderate alcohol intake (<140g ethanol/week); mild-moderate fatty liver; informed consent.	Severe organic diseases/tumor/coagulopathy; unstable blood glucose+acute diabetic complications; fatty liver from other causes; pregnant/lactating; drug allergy.	56. 91	2. 37	57.15	2.46	22	25	96	NR	NR	48	48	5.18	1.07	5.09	1.05	26.38	1.13	26.41	1.18	Modified Shenling Baizhu Powder Combined with Erchen Formula	JD-2025-004	NR	classic	Taiping Huimin Heji Jufang	2	N	N	N	N	Y	Metformin Hydrochloride / Atorvastatin Calcium Tablets	Metformin Hydrochloride / Atorvastatin Calcium Tablets	0. 25g BID/20mg QD
DOC-012	CNKI	Clinical Observation of Modified Shuilu Erxian Dan in the Treatment of Diabetes Mellitus Complicated with Non-Alcoholic Fatty Liver Disease	LIU Jie	2023	China	Chinese	Random number table method	Sealed envelope method	NR	NR	NR	NR	1999 Diagnostic Criteria of the World Health Organization (WHO)	Expert Consensus on TCM Diagnosis and Treatment of Non-Alcoholic Fatty Liver Disease (2010)	Adults (18–70y) with T2DM+ mild-moderate NAFLD (spleen-kidney deficiency-toxin accumulation syndrome); Guang'anmen Hosp. patients (2015.12–2016.08); FPG≤8.0mmol/L, HbA1c≤7.5%; follow-up available & compliant.	Failure to meet inclusion criteria; insufficient data; T1DM/special diabetes & complications; other liver/kidney/cardiovascular diseases; excess alcohol; liver enzymes>3x ULN; pregnancy/lactation; non-compliance.	47.88	11.94	51.41	11.93	20	17	68	NR	NR	34	34	NR	NR	NR	NR	NR	NR	NR	NR	Modified Jiawei Shuilu Erxian Pellet	JD-2025-005	NR	classic	Hong's Collected Verified Prescriptions	12	N	N	N	N	Y	Glucophage / Glucobay / Rosuvastatin Calcium Tablets / Aomeibili Sustained-Release Capsules	Glucophage / Glucobay / Rosuvastatin Calcium Tablets / Aomeibili Sustained-Release Capsules	500mg TID/50mg TID/10mg QD/250mg QD
DOC-013	CNKI	Effect of Bushen Jianpi Decoction on Fatty Liver in Patients with Type 2 Diabetes Mellitus Complicated with Non-Alcoholic Fatty Liver Disease	LIN Jing	2023	China	Chinese	Random number table method	NR	NR	NR	NR	NR	Chinese Guidelines for the Prevention and Treatment of Type 2 Diabetes (2020 Edition)	Expert Consensus on TCM Diagnosis and Treatment of Non-Alcoholic Fatty Liver Disease (2017)	Adults (18–70y, independent capacity) with T2DM+NAFLD; Child-Pugh A/B; TCM liver stagnation-spleen deficiency & kidney yang insufficiency; normal routine tests, renal/cardiac function; informed consent.	Severe hepatorenal/cardiovascular/rheumatic diseases; pregnant/lactating; excess alcohol (male>210g/week, female>70g/week); specific diseases causing fatty liver.	47.31	6. 67	50.18	7.73	24	22	80	77	3	39	38	NR	NR	NR	NR	3.6	4.57	3.8	4.32	Bushen Jianpi Formula	ZJ-2025-008	200mL BID	custom	Self-Formulated by Lin Jing	12	N	N	N	N	Y	Polyene Phosphatidylcholine Capsules	Polyene Phosphatidylcholine Capsules	456 mg TID
DOC-014	CNKI	Efficacy Observation of Treating Diabetes Mellitus Complicated with Non-Alcoholic Fatty Liver Disease from the Perspective of Xu Yu Tan Yu (Deficiency, Stagnation, Phlegm and Blood Stasis)	LI Huijie	2023	China	Chinese	Random number table method	NR	NR	NR	NR	NR	Chinese Guidelines for the Prevention and Treatment of Type 2 Diabetes (2017 Edition)	Guidelines for the Prevention and Treatment of Non-Alcoholic Fatty Liver Disease (2018 Updated Edition)	Confirmed by B-ultrasound/blood glucose tests; informed consent signed by patient & family.	Drug allergy history; gestational diabetes; viral hepatitis; cognitive impairment.	50. 62	9. 31	49.93	9.42	27	25	95	NR	NR	48	47	NR	NR	NR	NR	4.05	1.03	4.08	1.02	Lipi Huatan Quyu Formula	ZJ-2025-009	100mL BID	custom	Self-Formulated by Li Huijie	4	N	N	N	N	Y	Metformin Hydrochloride Tablets / Polyene Phosphatidylcholine Capsules	Metformin Hydrochloride Tablets / Polyene Phosphatidylcholine Capsules	0.5g TID/456mg TID
DOC-015	CNKI	Clinical Study on Jianpi Shugan Decoction Combined with Saxagliptin in the Treatment of Type 2 Diabetes Mellitus Complicated with Non-Alcoholic Fatty Liver Disease of Pi Xu Gan Yu Syndrome Type	LIU Wenjuan	2023	China	Chinese	Randomization method not specified	NR	NR	NR	NR	NR	1999 Diagnostic Criteria of the World Health Organization (WHO)	Guidelines for the Prevention and Treatment of Non-Alcoholic Fatty Liver Disease (2018 Updated Edition)	T2DM (1999 WHO criteria) + NAFLD (2018 Chinese guideline); TCM spleen deficiency-liver stagnation syndrome.	T1DM/gestational/other diabetes; other liver diseases; hyperlipidemia-causing diseases; ALT/AST>2.5x ULN or TBIL>2x ULN; other contraindications.	47.93	11.82	48.7	11.3	17	16	62	NR	NR	31	31	25.86	2.55	25.56	2.73	6.1	3.1	5.9	2.8	Jianpi Shugan Formula	ZJ-2025-010	100mL BID	custom	Self-Formulated by Liu Wenjuan	12	N	N	N	N	Y	Saxagliptin Tablets	Saxagliptin Tablets	5 mg QD
DOC-016	CNKI	Effect of Huanglian Wendan Decoction on Blood Glucose and Blood Lipid Indicators in Patients with Type 2 Diabetes Mellitus Complicated with Non-Alcoholic Fatty Liver Disease of Tan Re Hu Jie Syndrome Type	QIAN Xiaoqing	2023	China	Chinese	Randomization method not specified	NR	NR	NR	NR	NR	Chinese Guidelines for the Prevention and Treatment of Type 2 Diabetes (2017 Edition)	Expert Consensus on TCM Diagnosis and Treatment of Non-Alcoholic Fatty Liver Disease (2010)	Adults with T2DM (2017 China guideline) + NAFLD (2010 guideline); TCM phlegm-heat interbinding syndrome; low/no alcohol intake; informed consent; ethically approved.	T1DM/gestational/other diabetes; fatty liver-causing diseases; acute diabetic complications; insulin/analog use; allergy; poor compliance; pregnant/lactating.	51.59	14.38	51.24	15.15	27	25	94	NR	NR	47	47	NR	NR	NR	NR	4.32	0.52	4.37	0.43	Huanglian Wendan Formula	JD-2025-006	150mL TID	classic	Liu Yin Tiao Bian	8	N	N	N	N	Y	Metformin Hydrochloride Enteric-Coated Tablets	Metformin Hydrochloride Enteric-Coated Tablets	O.5g TID
DOC-017	VIP Information	Clinical Study on Self-Formulated Huazhuo Jiedu Shugan Decoction in the Treatment of Type 2 Diabetes Mellitus Complicated with Non-Alcoholic Fatty Liver Disease of Tan Yu Hu Jie Syndrome Type	GUAN Jieting	2023	China	Chinese	Random number table method (generated by SPSS)	NR	NR	NR	NR	NR	Chinese Guidelines for the Prevention and Treatment of Diabetes Mellitus (2004 Edition)	Expert Consensus on TCM Diagnosis and Treatment of Non-Alcoholic Fatty Liver Disease (2010)	Adults (18–65y) with T2DM+NAFLD; TCM phlegm-stasis interbinding syndrome; informed consent & compliance; ethically approved.	Fatty liver from alcohol/drugs/pregnancy/viral hepatitis; severe major organ diseases; liver dysfunction (enzymes>5x ULN); pregnant/lactating; disability; loss-to-follow-up risk; allergy/mental illness; other drug trials.	51.97	8.96	52.27	8.17	16	14	66	61	5	31	30	28.241	2.208	28.686	3.315	5.72	2.912	6.28	4.174	Zini Huazhuo Jiedu Shugan Formula	ZJ-2025-011	15mL BID	custom	Self-Formulated by Guan Jieting	12	N	N	N	N	Y	Metformin Hydrochloride Tablets	Metformin Hydrochloride Tablets	O.5g TID
DOC-018	CNKI	Effect of Shenmai Lanling Decoction on Liver Fat Content and Liver Fibrosis in Patients with Type 2 Diabetes Mellitus Complicated with Non-Alcoholic Fatty Liver Disease	LI Ying	2022	China	Chinese	Randomization method not specified	NR	NR	NR	NR	NR	2016 Clinical Practice Guidelines: Prevention, Early Identification, Diagnosis, Management and Follow-Up of Adults with Type 2 Diabetes Mellitus	2016 EASL/EASD/EASO Clinical Practice Guidelines: Management of Non-Alcoholic Fatty Liver Disease	T2DM+NAFLD (2016 guidelines); FBG>7.0mmol/L, HbA1c>7.5%; B-ultrasound positive for fatty liver; TCM qi-yin deficiency with phlegm-stasis syndrome.	Allergy to metformin/statins; hyperlipidemia from specific diseases; acute diabetic complications (4 weeks); excess alcohol; fatty liver from other causes; pancreatitis history; mental disorders.	55. 96	3.87	56.13	4.05	25	22	76	NR	NR	38	38	25.68	1.34	25.39	1.57	2.52	0.61	2.49	0.58	Shenmai Lanling Formula	ZJ-2025-012	NR	custom	Self-Formulated by Li Ying	12	N	N	N	N	Y	Metformin / Atorvastatin / Polyene Phosphatidylcholine Capsules	Metformin / Atorvastatin / Polyene Phosphatidylcholine Capsules	0.5g TID/10mg QD/456mg TID
DOC-019	CNKI	Efficacy of Jianpi Yiqi Tongluo Decoction in the Treatment of Type 2 Diabetes Mellitus Complicated with Non-Alcoholic Fatty Liver Disease of Pi Xu Xue Yu Syndrome Type and Its Influence on Serum Adiponectin	SHEN Yingge	2022	China	Chinese	Random number table method	NR	NR	NR	2018- scientific research-80	NR	Chinese Guidelines for the Prevention and Treatment of Type 2 Diabetes (2017 Edition)	Guidelines for the Prevention and Treatment of Non-Alcoholic Fatty Liver Disease (2018 Updated Edition)	Adults (18–60y) with T2DM (2017 China guideline) & NAFLD (2018 guideline); TCM spleen deficiency-blood stasis syndrome; follow-up available & informed consent.	T1DM/special/gestational diabetes, acute complications, hypothyroidism; alcohol history, liver diseases, hepatorenal dysfunction; severe organ diseases; pregnant/lactating; drug allergy, TCM syndrome change, poor control/compliance, withdrawal.	41.4	5.1	40.6	7.3	26	22	80	77	3	39	38	NR	NR	NR	NR	5.9	4.2	6.1	3.8	Jianpi Yiqi Tongluo Formula	ZJ-2025-013	100mL BID	custom	Self-Formulated by Shen Yingge	12	N	N	N	N	Y	Hypoglycemic, Lipid-Lowering and Antihypertensive Drugs (Specific drugs not mentioned)	Hypoglycemic, Lipid-Lowering and Antihypertensive Drugs (Specific drugs not mentioned)	NR
DOC-020	CNKI	Clinical Efficacy Observation of Qingfei Xiegan Decoction in the Treatment of Type 2 Diabetes Mellitus Complicated with Non-Alcoholic Fatty Liver Disease	LI Hailing	2022	China	Chinese	Random number table method	NR	NR	NR	NR	NR	Chinese Guidelines for the Prevention and Treatment of Type 2 Diabetes (2017 Edition)	Guidelines for the Prevention and Treatment of Non-Alcoholic Fatty Liver Disease (2018 Updated Edition)	T2DM (2017 China guideline) + NAFLD (2018 guideline); TCM liver stagnation & damp-heat syndrome; good compliance; informed consent; complete data.	T1DM/gestational diabetes; allergy to specific drugs; other fatty liver-causing diseases; malignant tumors; alcoholism; hematologic/coagulopathy; severe organ dysfunction; mental/cognitive disorders.	50.4	2.15	50.43	2.18	29	28	110	NR	NR	55	55	23.52	1.02	23.56	1.05	3.35	0.51	3.32	0.45	Qingfei Xiegan Formula	JD-2025-007	150 mL BID	classic	New Compilation of Dongyi Siasang Medicine	4	N	N	N	N	Y	Metformin Hydrochloride Tablets / Polyene Phosphatidylcholine Capsules	Metformin Hydrochloride Tablets / Polyene Phosphatidylcholine Capsules	0.5g BID/456mg BID
DOC-021	CNKI	Effect of Modified Changpu Yujin Decoction on Abnormal Glucose and Lipid Metabolism and Insulin Resistance in Patients with Type 2 Diabetes Mellitus Complicated with Non-Alcoholic Fatty Liver Disease	ZOU Yaowu	2022	China	Chinese	Randomization method not specified	NR	NR	NR	NR	NR	Practical Diabetes Mellitus (4th Edition)	Mount Sinai Guidelines for the Diagnosis and Treatment of Liver Diseases	Adults (40–79y) meeting TCM/WM criteria; obesity/metabolic syndrome; low/no alcohol; normal liver biochemistry; mild-moderate fatty liver (B-ultrasound); compliant; informed consent.	Severe organ diseases/abnormal blood tests; T1DM/diabetic complications/infections/tumors; other fatty liver causes; glucose-lipid metabolism diseases; pregnant/lactating; drug allergy; recent lipid/glucose-lowering therapy.	58.3	2. 8	55.4	2.9	33	31	112	NR	NR	56	56	28.82	1.25	29.35	1.57	4.51	1.93	4.31	1.78	Changpu Yujin Formula	JD-2025-008	NR	classic	Complete Book on Warm Diseases	12	N	N	N	N	Y	Metformin Hydrochloride Tablets	Metformin Hydrochloride Tablets	0.5g
DOC-022	CNKI	Effect Observation of Zicui Jiangtang Decoction Combined with Western Medicine in the Treatment of Type 2 Diabetes Mellitus Complicated with Non-Alcoholic Fatty Liver Disease and Its Influence on Serum Fetuin-A	LIU Manman	2022	China	Chinese	Random grouping using SPSS software	NR	NR	NR	NR	NR	1999 Diagnostic Criteria of the World Health Organization (WHO)	Expert Consensus on TCM Diagnosis and Treatment of Non-Alcoholic Fatty Liver Disease (2010)	Adults (18–70y, no gender limit) with T2DM+NAFLD; no TCM preparations (3 months); informed consent; ethically approved.	Non-T2DM diabetes; diabetic acute complications/infections/stress; relevant histories; insulin/secretagogues use; infections/cirrhosis/proteinuria; drugs affecting metabolism; other hepatitis; excess alcohol.	41.13	12. 49	43.01	13.97	17	16	76	70	6	35	35	26.17	3.08	26.34	3.41	8.47	3.51	8.13	2.78	Zicui Jiangtang Formula	JD-2025-009	200mL BID	classic	Records of Integrated Traditional Chinese and Western Medicine	12	N	N	N	N	Y	Metformin Sustained-Release Tablets	Metformin Sustained-Release Tablets	1 g BID
DOC-023	Wanfang Data	Effect Observation of Modified Erchen Decoction in the Treatment of Type 2 Diabetes Mellitus Complicated with Non-Alcoholic Fatty Liver Disease of Shi Re Yun Pi Syndrome Type	SI Shenghai	2022	China	Chinese	Randomization method not specified	NR	NR	NR	NR	NR	1999 Diagnostic Criteria of the World Health Organization (WHO)	Expert Consensus on TCM Diagnosis and Treatment of Non-Alcoholic Fatty Liver Disease (2010)	Adults (40–65y, normal capacity) with T2DM+NAFLD (TCM damp-heat in spleen syndrome); T2DM duration 0.6–20 years; no specific diabetic complications.	Failure to meet criteria/syndrome; severe cardio-cerebrovascular/renal damage; food/drug allergy; poor compliance; uncontrollable factors causing study termination.	53.36	7.09	55.3	5.9	17	14	60	NR	NR	30	30	NR	NR	NR	NR	9.02	4.8	9.99	4.5	Jiawei Erchen Formula	JD-2025-010	100mL BID	classic	Taiping Huimin Heji Jufang	12	N	N	N	N	Y	Hypoglycemic Drugs, Insulin, Statins (Specific drugs not specified)	Hypoglycemic Drugs, Insulin, Statins (Specific drugs not specified)	NR
DOC-024	Wanfang Data	Discussion on the Efficacy of Banxia Xiexin Decoction in the Treatment of Non-Alcoholic Fatty Liver Disease Complicated with Diabetes Mellitus	MA Yunlong	2022	China	Chinese	Randomization method not specified	NR	NR	NR	NR	NR	Chinese Guidelines for the Prevention and Treatment of Type 2 Diabetes (2020 Edition)	Expert Consensus on TCM Diagnosis and Treatment of Non-Alcoholic Fatty Liver Disease (2010)	Confirmed T2DM+NAFLD with complete data; informed consent; ethically approved.	Severe other organ diseases; other cirrhosis-causing factors; non-compliance with the study.	56.56	5.45	55.56	6.45	20	19	74	NR	NR	37	37	NR	NR	NR	NR	NR	NR	NR	NR	Banxia Xiexin Formula	JD-2025-011	NR	classic	Shang Han Lun	12	N	N	N	N	Y	Liraglutide Injection	Liraglutide Injection	0.6mg QD
DOC-025	VIP Information	Clinical Observation of Dangua Decoction in the Treatment of Type 2 Diabetes Mellitus Complicated with Non-Alcoholic Fatty Liver Disease	YANG Liuqing	2022	China	Chinese	Random number table method	NR	NR	NR	NR	NR	Chinese Guidelines for the Prevention and Treatment of Type 2 Diabetes (2017 Edition)	Guidelines for the Prevention and Treatment of Non-Alcoholic Fatty Liver Disease (2018 Updated Edition)	Adults (30–70y) with T2DM+NAFLD (Western & TCM criteria); voluntary participation & informed consent.	Other diabetes types; severe liver injury (enzymes>3x ULN); acute severe diseases; pregnant/lactating; tumors.	57.27	9.2	55.34	8.31	28	26	112	NR	NR	57	55	NR	NR	NR	NR	4.8	3.1	3.3	2.5	Dangua Formula	ZJ-2025-014	200mL BID	custom	Self-Formulated by Yang Liuqing	12	N	N	N	N	Y	Metformin Sustained-Release Tablets / Pioglitazone Tablets / Acarbose Tablets / Atorvastatin Tablets	Metformin Sustained-Release Tablets / Pioglitazone Tablets / Acarbose Tablets / Atorvastatin Tablets	0.5g BID/15mg BID/100mg TID/20mg QD
DOC-026	VIP Information	Effect Observation of Buxin Tongmai Decoction in the Treatment of Patients with Type 2 Diabetes Mellitus Complicated with Non-Alcoholic Fatty Liver Disease	CHEN Baoguang	2022	China	Chinese	Random number table method	NR	NR	NR	NR	NR	Chinese Guidelines for the Prevention and Treatment of Type 2 Diabetes (2017 Edition)	Guidelines for the Prevention and Treatment of Non-Alcoholic Fatty Liver Disease (2018 Updated Edition)	Confirmed T2DM+NAFLD (guidelines 2017/2018) & TCM criteria; right hypochondriac stabbing pain, gray complexion, loose stools; good compliance.	Diabetic retinopathy; allergy to study drugs; major organ dysfunction.	52.48	2.2	52.42	2.23	18	17	60	NR	NR	30	30	NR	NR	NR	NR	2.56	0.47	2.52	0.43	Buxin Tongmai Formula	ZJ-2025-015	100mL TID	custom	Self-Formulated by Chen Baoguang	12	N	N	N	N	Y	Liraglutide	Liraglutide	0.6mg QD
DOC-027	CNKI	Clinical Study on Jianpi Shugan Huazhuo Decoction in the Treatment of Diabetes Mellitus Complicated with Non-Alcoholic Fatty Liver Disease	LIN Xi	2021	China	Chinese	Random number table method	NR	NR	NR	NR	NR	2010 Chinese Guidelines for the Prevention and Treatment of Diabetes Mellitus	Expert Consensus on TCM Diagnosis and Treatment of Non-Alcoholic Fatty Liver Disease (2010)	T2DM (2010 China guideline, blood glucose criteria) + diffuse NAFLD (2010 guideline, imaging); TCM syndrome with specific symptoms, tongue and pulse signs.	Non-T2DM/insulin-required diabetic complications; severe organ dysfunction; chronic/acute diseases; alcohol/drug history, viral hepatitis; glucose-metabolism-affecting drugs.	48.02	6.39	47.87	6.51	17	18	64	NR	NR	32	32	24.73	2.4	24.57	2.07	10.82	2.65	10.3	2.39	Jianpi Shugan Huazhuo Formula	ZJ-2025-016	NR	custom	Self-Formulated by Lin Xi	24	N	N	N	N	Y	Fenofibrate	Fenofibrate	0.2g QD
DOC-028	CNKI	Clinical Study on Qinggan Jianpi Mixture in the Treatment of Type 2 Diabetes Mellitus Complicated with Non-Alcoholic Fatty Liver Disease	WU Wenxia	2021	China	Chinese	Randomization method not specified	NR	NR	NR	NR	NR	1999 Diagnostic Criteria of the World Health Organization (WHO)	Expert Consensus on TCM Diagnosis and Treatment of Non-Alcoholic Fatty Liver Disease (2010)	Meet diagnostic criteria; TCM spleen deficiency-liver stagnation syndrome; agree to relevant tests/drug use; good compliance.	Age <18 or >60; pregnant/lactating; allergy; severe major organ diseases; fatty liver from other causes.	52.7	11.4	51.3	12.2	33	29	120	NR	NR	60	60	28.75	2.92	28.53	2.85	10.2	5.3	9.8	6.4	Qinggan Jianpi Heji	ZJ-2025-017	200mL BID	custom	Self-Formulated by Wu Wenxia	24	N	N	N	N	Y	Hypoglycemic Drugs	Atorvastatin Tablets	20mg QD
DOC-029	CNKI	Clinical Efficacy Observation of Traditional Chinese Medicine for Lishi Huazhuo (Draining Dampness and Resolving Turbidity) and Huoxue Quyu (Activating Blood and Resolving Stasis) in the Treatment of Type 2 Diabetes Mellitus Complicated with Non-Alcoholic Fatty Liver Disease	LIU Yixuan	2021	China	Chinese	Randomization method not specified	NR	NR	NR	NR	NR	Chinese Guidelines for the Prevention and Treatment of Type 2 Diabetes (2017 Edition)	Guidelines for the Prevention and Treatment of Non-Alcoholic Fatty Liver Disease (2018 Updated Edition)	Confirmed T2DM+NAFLD; informed and signed consent.	Alcohol history; severe liver injury; recent hypoglycemic drugs (1 month); viral hepatitis; major organ damage.	57.53	4.41	57.68	4.32	46	48	160	NR	NR	80	80	NR	NR	NR	NR	7.11	1.36	7.05	1.42	Qushi Huazhuo, Huoxue Huayu Chinese Medicine	ZJ-2025-018	250mL BID	custom	Self-Formulated by Liu Yixuan	12	N	N	N	N	N	N	Metformin	0.5g BID
DOC-030	Wanfang Data	Clinical Efficacy Study of Exenatide Combined with Huayu Qutan Decoction in the Treatment of Patients with Type 2 Diabetes Mellitus Complicated with Non-Alcoholic Fatty Liver Disease	HOU Min	2021	China	Chinese	Randomization method not specified	NR	NR	NR	NR	NR	Chinese Guidelines for the Prevention and Treatment of Type 2 Diabetes (2013 Edition)	Expert Consensus on TCM Diagnosis and Treatment of Non-Alcoholic Fatty Liver Disease (2010)	T2DM+NAFLD (2013 guidelines); age ≤70y; T2DM duration <15y, DPN duration <5y.	Poor long-term blood glucose control; poor compliance; diabetic target organ dysfunction; drug allergy; other liver diseases.	56.37	9.38	56.56	8.59	23	24	90	NR	NR	45	45	NR	NR	NR	NR	0.84	0.18	0.83	0.25	Huatan Quyu Formula	ZJ-2025-019	150 mL BID	custom	Self-Formulated by Hou Min	8	N	N	N	N	Y	Metformin	Exenatide Injection	10ug/BID
DOC-031	Wanfang Data	Efficacy of Self-Formulated Qushi Huatan Jieyu Decoction in Improving Insulin Resistance and Glucose-Lipid Metabolism in Patients with Type 2 Diabetes Mellitus Complicated with Non-Alcoholic Fatty Liver Disease	ZOU Yaowu	2021	China	Chinese	Random number table method	NR	NR	NR	NR	NR	Practical Diabetes Mellitus	Mount Sinai Guidelines for the Diagnosis and Treatment of Liver Diseases	Adults (40–79y) meeting TCM/WM criteria; metabolic syndrome/obesity; low alcohol intake; normal liver biochemistry; grade Ⅰ-Ⅲ fatty liver (B-ultrasound); compliant; informed consent.	Severe organ diseases/abnormal blood tests; T1DM/unstable blood glucose; diabetic complications/infections/tumors; other fatty liver causes; glucose-lipid diseases; pregnant/lactating; drug allergy; recent lipid/glucose therapy.	58.26	2.78	55.35	2.92	33	31	112	NR	NR	56	56	28.82	1.25	29.35	1.57	4.51	1.93	4.31	1.78	Zini Qushi Huatan Jieyu Formula	ZJ-2025-020	NR	custom	Self-Formulated by Zou Yaowu	12	N	N	N	N	Y	Metformin Hydrochloride Sustained-Release Tablets	Metformin Hydrochloride Sustained-Release Tablets	0.5g BID
DOC-032	Wanfang Data	Effect Observation and Mechanism Analysis of Tang-I Standard Decoction in the Treatment of Type 2 Diabetes Mellitus with Pi Xu Shi Re Syndrome Complicated with Non-Alcoholic Fatty Liver Disease	LIU Xiaoqian	2021	China	Chinese	Random number table method	NR	NR	NR	NR	NR	1999 Diagnostic Criteria of the World Health Organization (WHO)	Expert Consensus on TCM Diagnosis and Treatment of Non-Alcoholic Fatty Liver Disease (2010)	T2DM (1999 WHO, TCM spleen deficiency-damp-heat) + NAFLD; 18–65y; low/no alcohol intake.	T1DM; severe diabetic complications; HbA1c>9% (3 months); severe diseases; pregnancy/lactation/contraceptives; specific endocrine diseases; other fatty liver causes.	52	11	53	12	22	23	96	92	4	46	46	24.5	2.17	23.7	2.52	10	4	11	3	Tang Yihao Xieding Formula	ZJ-2025-021	NR	custom	Self-Formulated by Liu Xiaoqian	12	N	N	N	N	Y	Atorvastatin Calcium Tablets	Atorvastatin Calcium Tablets	20mg QD
DOC-033	Wanfang Data	Analysis of the Clinical Effect of Banxia Xiexin Decoction in the Treatment of Non-Alcoholic Fatty Liver Disease Complicated with Diabetes Mellitus	ZHANG Juhong	2021	China	Chinese	Randomization method not specified	NR	NR	NR	NR	NR	Chinese Guidelines for the Prevention and Treatment of Type 2 Diabetes (2017 Edition)	Expert Consensus on TCM Diagnosis and Treatment of Non-Alcoholic Fatty Liver Disease (2010)	Conscious, independently mobile T2DM+NAFLD patients; voluntarily sign informed consent.	Other liver diseases, T1DM, severe organ dysfunction, pregnant women, drug allergy, poor compliance, withdrawal.	56.13	1.66	56.15	1.68	59	60	200	NR	NR	100	100	NR	NR	NR	NR	3.03	1.66	3.04	1.68	Banxia Xiexin Formula	JD-2025-012	NR	classic	Shang Han Lun	NR	N	N	N	N	Y	Metformin / Repaglinide Tablets / Acarbose Tablets / Simvastatin / Polyene Phosphatidylcholine	Metformin / Repaglinide Tablets / Acarbose Tablets / Simvastatin / Polyene Phosphatidylcholine	NR
DOC-034	VIP Information	Clinical Study on the Effect of Gegen Qinlian Decoction in the Treatment of Type 2 Diabetes Mellitus Complicated with Non-Alcoholic Fatty Liver Disease	FAN Yaofu	2021	China	Chinese	Random number table method	Y	NR	NR	2020LWKYZ028-01	NR	Chinese Guidelines for the Prevention and Treatment of Type 2 Diabetes (2017 Edition)	Guidelines for the Prevention and Treatment of Non-Alcoholic Fatty Liver Disease (2018 Updated Edition)	T2DM (2017 China guideline) + NAFLD (2018 guideline); 18–70y; informed voluntary participation.	Non-T2DM/complications; other liver diseases; severe systemic diseases; pregnancy/lactation; recent drug trials (3 months); mental illness.	37.4	8.1	38	7.8	28	30	100	90	10	45	45	28.2	3.7	3.6	3.5	3.37	1.4	3.54	1.36	Gegen Qinlian Formula	JD-2025-013	200mL BID	classic	Shang Han Lun	8	N	N	N	N	Y	Pioglitazone and Metformin Tablets / Valsartan Capsules / Irbesartan Tablets / Levamlodipine Besylate Tablets / Nifedipine Controlled-Release Tablets / Rosuvastatin Calcium Tablets	Pioglitazone and Metformin Tablets / Valsartan Capsules / Irbesartan Tablets / Levamlodipine Besylate Tablets / Nifedipine Controlled-Release Tablets / Rosuvastatin Calcium Tablets	NR
DOC-035	VIP Information	Clinical Study on Lipi Huatan Quyu Decoction in the Treatment of Type 2 Diabetes Mellitus Complicated with Non-Alcoholic Fatty Liver Disease of Tan Yu Hu Jie Syndrome Type	PU Yongli	2021	China	Chinese	Random number table method	NR	NR	NR	NR	NR	Chinese Guidelines for the Prevention and Treatment of Type 2 Diabetes (2013 Edition)	Expert Consensus on TCM Diagnosis and Treatment of Non-Alcoholic Fatty Liver Disease (2010)	T2DM+NAFLD (diagnostic criteria); 30–70y; no specific diabetic complications; compliant.	Other liver diseases; T2DM duration＞5y; genetic/metabolic/systemic diseases; non-T2DM; fatty liver cirrhosis.	51. 78	8. 77	51.78	8.41	62	68	220	NR	N	110	110	25.67	4.6	4.49	4.49	3.09	0.48	3.03	0.51	Lipi Huatan Quyu Formula	ZJ-2025-022	100mL TID	custom	Self-Formulated by Pu Yongli	24	N	N	N	N	Y	Metformin / Glimepiride Tablets	Xuezhikang Capsules	0.6g BID
DOC-036	VIP Information	Study on Huatan Quyu Tongluo Method Combined with Liraglutide in the Treatment of Non-Alcoholic Fatty Liver Disease Complicated with Type 2 Diabetes Mellitus	MA Jing	2021	China	Chinese	Random parallel grouping method	NR	NR	NR	NR	NR	Chinese Guidelines for the Prevention and Treatment of Type 2 Diabetes (2017 Edition)	Expert Consensus on TCM Diagnosis and Treatment of Non-Alcoholic Fatty Liver Disease (2010)	T2DM+NAFLD (guidelines); TCM liver stasis-phlegm block syndrome; 18–70y; informed consent.	Other liver injuries; T1DM; unstable blood glucose/ketoacidosis; severe organ dysfunction; pregnancy/lactation; tumors; allergy.	51.3	8.5	52.7	7.9	32	35	104	NR	NR	52	52	27.82	1.46	1.37	1.37	6.8	1.3	6.5	1.6	Zini Huatan Tongluo Formula	ZJ-2025-023	150 mL BID	custom	Self-Formulated by Ma Jing	8	N	N	N	N	Y	Liraglutide Injection	Liraglutide Injection	0.6mg QD
DOC-037	VIP Information	Clinical Effect of Huatan Quyu Decoction Combined with Western Medicine in the Treatment of Elderly Patients with Type 2 Diabetes Mellitus Complicated with Non-Alcoholic Fatty Liver Disease	GUO Wangbin	2021	China	Chinese	Random number table method	NR	NR	NR	NR	NR	Chinese Guidelines for the Prevention and Treatment of Type 2 Diabetes (2017 Edition)	Expert Consensus on TCM Diagnosis and Treatment of Non-Alcoholic Fatty Liver Disease (2010)	T2DM+NAFLD (guidelines); elevated glucose/AST/lipids, HbA1c>7.5%; TCM phlegm-stasis syndrome; age>60y, BMI>25 kg/m².	Malignant tumors; severe organ dysfunction; secondary fatty liver; drug allergy; other liver injury causes; pregnancy/lactation; alcohol history/other liver diseases.	70.12	4.32	70.24	4.41	36	34	116	NR	NR	58	58	29.32	1.96	1.89	1.89	4.56	0.78	4.62	0.83	Huatan Quyu Formula	ZJ-2025-024	200mL BID	custom	Self-Formulated by Guo Wangbin	8	N	N	Y	Xuezhikang Capsules	Y	Metformin Hydrochloride Tablets / Glimepiride Tablets	Metformin Hydrochloride Tablets / Glimepiride Tablets	0.5g TID/0.6g BID/1mg QD
DOC-038	CNKI	Qingfei Xiegan Decoction in the Treatment of Type 2 Diabetes Mellitus Complicated with Non-Alcoholic Fatty Liver Disease	LIU Yadong	2020	China	Chinese	Random number table method	NR	NR	NR	NR	NR	2010 Chinese Guidelines for the Prevention and Treatment of Diabetes Mellitus	Expert Consensus on TCM Diagnosis and Treatment of Non-Alcoholic Fatty Liver Disease (2010)	T2DM+NAFLD (guidelines); ≥18y; informed consent, good compliance; ethically approved.	Cirrhosis, diabetic complications; hematologic diseases; severe organ dysfunction; pregnancy/lactation; mental disorders.	41.69	7.35	42.3	6.88	55	53	200	NR	NR	100	100	NR	NR	NR	NR	6.57	3.2	6.69	3.11	Qingfei Xiegan Formula	JD-2025-014	200mLBID	classic	New Compilation of Dongyi Siasang Medicine	8	N	N	N	N	Y	Metformin / Polyene Phosphatidylcholine Capsules	Metformin / Polyene Phosphatidylcholine Capsules	0.5g TID/456mg BID
DOC-039	CNKI	Efficacy Analysis of Shugan Jianpi Decoction Combined with Metformin in the Treatment of Type 2 Diabetes Mellitus Complicated with Non-Alcoholic Fatty Liver Disease	WEI Qing	2024	China	Chinese	Randomization method not specified	NR	NR	NR	NR	NR	Chinese Guidelines for the Prevention and Treatment of Type 2 Diabetes (2020 Edition)	Expert Consensus on TCM Diagnosis and Treatment of Non-Alcoholic Fatty Liver Disease (2010)	Independent T2DM+NAFLD; poor control after 2w diet/exercise; no recent liver-protective/lipid-lowering drugs; compliant, informed consent.	T1DM; DKA (1 month); infections; severe cardio-hepato-renal diseases; allergic diathesis.	48.4	5.59	49.58	6.91	28	25	82	NR	NR	41	41	28.29	2.46	1.47	1.47	6.94	1.18	6.58	1.32	Shugan Jianpi Formula	ZJ-2025-025	100mL BID	custom	Self-Formulated by Wei Qing	4	N	N	N	N	Y	Metformin Hydrochloride	Metformin Hydrochloride	0.5g BID
DOC-040	CNKI	Clinical Observation of Dachaihu Decoction Combined with Exenatide in the Treatment of New-Onset Type 2 Diabetes Mellitus Complicated with Non-Alcoholic Fatty Liver Disease	BAO Weiping	2020	China	Chinese	Randomization method not specified	NR	NR	NR	NR	NR	1999 Diagnostic Criteria of the World Health Organization (WHO)	Expert Consensus on TCM Diagnosis and Treatment of Non-Alcoholic Fatty Liver Disease (2010)	T2DM+NAFLD; 18–75y; no hypoglycemic drugs (3 months); liver enzymes 1-3x ULN, no hepatoprotectants (2 weeks); informed consent.	Alcohol history/viral hepatitis/severe liver dysfunction; infections/diabetic acute complications; major organ diseases; pregnancy/lactation.	44.23	12.8	40.18	11.79	19	18	60	NR	NR	30	30	27.99	3.48	4.8	4.8	10	14.08	8.9	14.29	Dachaihu Formula	JD-2025-015	200mLBID	custom	Jin Kui Yao Lue	12	N	N	N	N	Y	Exenatide Injection	Exenatide Injection	5μg BID
DOC-041	CNKI	Effect Analysis of Jianpi Lishi Quyu Decoction Combined with Exenatide in the Treatment of Type 2 Diabetes Mellitus Complicated with Non-Alcoholic Fatty Liver Disease	HAN Yuanyuan	2020	China	Chinese	Random comprehensive balance method	NR	NR	NR	NR	NR	Chinese Guidelines for the Prevention and Treatment of Type 2 Diabetes (2017 Edition)	Expert Consensus on TCM Diagnosis and Treatment of Non-Alcoholic Fatty Liver Disease (2010)	NAFLD (2010 guideline) with T2DM history; 42–71y; specific symptoms; duration≥8m, BMI≥24 kg/m²; informed consent.	Hepatoprotective/lipid-lowering drugs (2w); severe organ/hematologic diseases; mental/cognitive disorders; drug allergy; poor compliance.	63.1	7.21	63.5	7.3	27	25	82	NR	NR	41	41	28.7	3.5	3.4	3.4	15.2	5.7	15.3	5.4	Jianpi Lishi Quyu Formula	ZJ-2025-026	250mL BID	custom	Self-Formulated by Han Yuanyuan	12	N	N	N	N	Y	Exenatide Injection	Exenatide Injection	5μg BID
DOC-042	Wanfang Data	Effect Observation of Shenmai Lanling Decoction Assisted with Liraglutide in the Treatment of Type 2 Diabetes Mellitus Complicated with Non-Alcoholic Fatty Liver Disease	YANG Hongying	2020	China	Chinese	Random number table method	NR	NR	NR	NR	NR	Chinese Guidelines for the Prevention and Treatment of Type 2 Diabetes (2017 Edition)	Guidelines for the Prevention and Treatment of Non-Alcoholic Fatty Liver Disease (2018 Updated Edition)	T2DM+NAFLD (qi-yin deficiency & phlegm-stasis syndrome); no severe diabetic complications; normal thyroid function; no insulin use; informed consent.	Non-T2DM; severe primary organ diseases; other liver diseases; hematologic/mental diseases; tumors; drug contraindications; poor compliance; incomplete data.	53.23	6.6	54.37	6.64	35	37	126	NR	NR	63	63	24.7	1.51	1.57	1.57	6.72	1.61	6.29	1.57	Shenmai Lanling Formula	ZJ-2025-027	250mL BID	custom	Self-Formulated by Yang Hongying	12	N	N	N	N	Y	Liraglutide Injection	Liraglutide Injection	0.6mg QD
DOC-043	Wanfang Data	Clinical Observation of 72 Cases of Tangyiping Combined with Metformin in the Treatment of Type 2 Diabetes Mellitus with Gan Yu Pi Xu Syndrome Complicated with Non-Alcoholic Fatty Liver Disease	NI Linlin	2020	China	Chinese	Random number table method	NR	NR	NR	NR	NR	1999 Diagnostic Criteria of the World Health Organization (WHO)	Expert Consensus on TCM Diagnosis and Treatment of Non-Alcoholic Fatty Liver Disease (2010)	T2DM (1999 WHO) + NAFLD (2010 guideline); TCM liver-stagnation spleen-deficiency syndrome; 18–60y; informed consent.	Pregnant women; severe allergy history; severe complications/diseases; other unfit conditions.	56.7	8.2	57.1	7.15	20	19	72	NR	NR	36	36	NR	NR	NR	NR	NR	NR	NR	NR	Tang Yiping	ZJ-2025-028	NR	custom	Self-Formulated by Ni Linlin	12	N	N	N	N	Y	Metformin Tablets	Metformin Tablets	0.5g BID
DOC-044	Wanfang Data	Analysis of the Clinical Effect of Banxia Xiexin Decoction in the Treatment of Non-Alcoholic Fatty Liver Disease Complicated with Diabetes Mellitus	ZHANG Zhengbo	2020	China	Chinese	Randomization method not specified	NR	NR	NR	NR	NR	Chinese Guidelines for the Prevention and Treatment of Type 2 Diabetes (2017 Edition)	Expert Consensus on TCM Diagnosis and Treatment of Non-Alcoholic Fatty Liver Disease (2010)	NAFLD (guideline criteria); fatty liver confirmed by fasting B-ultrasound; informed consent; ethically approved.	Liver disease from total parenteral nutrition; specific fatty liver causes; severe diseases (e.g., malignancies).	56.12	1.65	56.89	1.52	22	23	66	NR	NR	33	33	NR	NR	NR	NR	2.56	1.65	3.02	1.65	Modified Banxia Xiexin Formula	JD-2025-016	NR	classic	Shang Han Lun	12	N	N	N	N	Y	Liraglutide Injection	Liraglutide Injection	1.2g QD
DOC-045	VIP Information	Clinical Study on Tangzhiping in the Treatment of Type 2 Diabetes Mellitus with Tan Yu Hu Zu Syndrome Complicated with Non-Alcoholic Fatty Liver Disease	LI Qin	2020	China	Chinese	Random number table method	NR	NR	NR	NR	NR	Chinese Guidelines for the Prevention and Treatment of Type 2 Diabetes (2017 Edition)	2006 Guidelines for the Diagnosis and Treatment of Non-Alcoholic Fatty Liver Disease, Developed by the Hepatology Branch of the Chinese Medical Association	Meet TCM/WM diagnostic & syndrome criteria; BMI 24–35, 25–65y; no similar drugs (2 weeks); ethically approved; informed consent.	Recent diabetic acute disorders/infections (1 month); other liver diseases; severe primary diseases; tumors; specific fatty liver causes; liver enzymes>2x ULN; pregnancy/lactation/planning; drug allergy.	55.37	7.61	56.74	7.95	25	26	80	NR	NR	40	40	NR	NR	NR	NR	9.26	2.65	8.96	2.03	Tang Zhi Ping	ZJ-2025-029	NR	custom	Self-Formulated by Li Qin	12	N	N	N	N	Y	Metformin Hydrochloride Tablets	Metformin Hydrochloride Tablets	1 g BID
DOC-046	VIP Information	Clinical Study on Modified Huagan Jian in the Treatment of Type 2 Diabetes Mellitus Complicated with Non-Alcoholic Fatty Liver Disease	HAN Yucui	2020	China	Chinese	Random number table method	NR	NR	NR	NR	NR	Chinese Guidelines for the Prevention and Treatment of Type 2 Diabetes (2017 Edition)	Expert Consensus on TCM Diagnosis and Treatment of Non-Alcoholic Fatty Liver Disease (2010)	T2DM+NAFLD (diagnostic criteria); informed voluntary participation.	Other fatty liver causes; T1DM; drug allergy; severe organ dysfunction; excessive alcohol history; pregnancy/lactation.	60.42	5.53	60.36	5.46	21	19	70	NR	NR	35	35	NR	NR	NR	NR	6.24	1.11	6.13	1.06	Huagan Jian	JD-2025-017	100mL BID	classic	Jingyue's Complete Works	12	N	N	N	N	N	N	Metformin Hydrochloride Tablets	0.85g QD
DOC-047	VIP Information	Effect of Lipi Huatan Quyu Decoction on Liver Function in Patients with Type 2 Diabetes Mellitus Complicated with Non-Alcoholic Fatty Liver Disease	LIU Chang	2022	China	Chinese	Random number table method	NR	NR	NR	NR	NR	Chinese Guidelines for the Prevention and Treatment of Type 2 Diabetes (2017 Edition)	Guidelines for the Prevention and Treatment of Non-Alcoholic Fatty Liver Disease (2018 Updated Edition)	T2DM+NAFLD (2017, 2018 guidelines); TCM diagnoses; specific blood glucose & symptoms; ethically approved, informed consent.	Other diabetes/complications; T2DM duration<1y; other liver diseases (viral hepatitis, alcoholic liver disease, etc.).	55.36	2.41	56.21	2.33	33	31	99	NR	NR	50	49	NR	NR	NR	NR	2.23	0.48	2.12	0.52	Lipi Huatan Quyu Formula	ZJ-2025-030	100mL TID	custom	Self-Formulated by Liu Chang	12	N	N	N	N	N	Metformin Hydrochloride Tablets / Atorvastatin Calcium Tablets	Metformin Hydrochloride Tablets / Atorvastatin Calcium Tablets	0.5g TID/20mg QD
DOC-048	VIP Information	Shanze Shenhuang Decoction in the Treatment of Type 2 Diabetes Mellitus Complicated with Non-Alcoholic Fatty Liver Disease	DING Dongsheng	2020	China	Chinese	Random number table method	NR	NR	NR	NR	NR	Chinese Guidelines for the Prevention and Treatment of Diabetes Mellitus (2004 Edition)	Guidelines for the Prevention and Treatment of Non-Alcoholic Fatty Liver Disease (2018 Updated Edition)	9–76y; T2DM+NAFLD (guidelines); BMI>23, HOMA-IR>2.09; specific lipid/liver enzyme ranges; T2DM duration<1y, no medication; low/no alcohol.	Other fatty liver causes; moderate-severe liver/kidney dysfunction; severe heart failure (NYHA Ⅲ+); infections/DM complications; refractory mental disorders.	49.9	10.03	51.02	9.61	29	27	90	NR	NR	45	45	28.45	2.77	28.03	2.1	0.83	0.15	0.76	0.19	Shanze Shenhuang Formula	ZJ-2025-031	NR	custom	Self-Formulated by Ding Dongsheng	12	N	N	N	N	N	N	Pioglitazone	15mgQD
DOC-049	CNKI	Randomized Parallel Controlled Study of Modified Sini San in the Treatment of Type 2 Diabetes Mellitus Complicated with Non-Alcoholic Fatty Liver Disease (Gan Yu Qi Zhi Syndrome)	ZHANG Lili	2019	China	Chinese	Random drawing method	NR	NR	NR	NR	NR	2010 Chinese Guidelines for the Prevention and Treatment of Diabetes Mellitus	Expert Consensus on TCM Diagnosis and Treatment of Non-Alcoholic Fatty Liver Disease (2017)	30–65y; T2DM+NAFLD with liver stagnation and Qi stagnation syndrome; informed consent.	Severe organ damage/infections; specific diseases; other liver injuries; simple fatty liver/cirrhosis; pregnancy/lactation.	57.6	6.9	58.1	7.1	23	25	90	NR	NR	45	45	NR	NR	NR	NR	3.4	0.4	3.3	0.2	Jiawei Sini Powder	JD-2025-018	150 mL BID	classic	Shang Han Lun	16	N	N	N	N	Y	Hypoglycemic Drugs	Xuezhikang Capsules	2 granules BID
DOC-050	CNKI	Clinical Observation of Compound Gegen Qinlian Decoction in the Treatment of Diabetes Mellitus Complicated with Non-Alcoholic Fatty Liver Disease of Pi Xu Gan Yu and Tan Yu Nei Zu Syndrome Types	ZOU Hui	2019	China	Chinese	Random number table method	NR	NR	NR	NR	NR	1999 Diagnostic Criteria of the World Health Organization (WHO)	Expert Consensus on TCM Diagnosis and Treatment of Non-Alcoholic Fatty Liver Disease (2010)	T2DM+NAFLD (1999 WHO, 2010 guideline); TCM spleen deficiency syndrome; 2 blood tests (2-4w) with abnormal index, B-ultrasound fatty liver; compliant for 3-month treatment.	Ineligible for inclusion; specific fatty liver diseases; recent acute disorders/infections (1m); pregnancy/lactation; severe diseases/mental illness; allergic diathesis.	54	6.95	51	8.63	15	16	60	NR	NR	30	30	NR	NR	NR	NR	13.6	5.11	11.1	4.78	Fufang Gegen Qinlian Formula	JD-2025-019	100mL BID	classic	Shang Han Lun	12	N	N	N	N	Y	Oral Hypoglycemic Drugs or Insulin	Fenofibrate	0.25gQD
DOC-051	CNKI	Clinical Efficacy of Yiguan Jian Combined with Liuwei Dihuang Decoction Plus Western Medicine in the Treatment of Type 2 Diabetes Mellitus Complicated with Non-Alcoholic Fatty Liver Disease and Evaluation on Patients' Quality of Life	YANG Sihao	2019	China	Chinese	Randomization method not specified	NR	NR	NR	NR	NR	Chinese Guidelines for the Prevention and Treatment of Type 2 Diabetes (2013 Edition)	Guidelines for the Prevention and Treatment of Non-Alcoholic Fatty Liver Disease (2018 Updated Edition)	T2DM (typical symptoms + eligible blood glucose); NAFLD (imaging/pathology, exclude other causes); TCM liver-kidney yin deficiency syndrome.	Other fatty liver causes; excessive alcohol intake; pregnancy/lactation/planning; severe diabetic complications; drug allergy; poor cooperation.	53.19	12.13	52.84	11.62	35	37	121	NR	NR	61	60	26.51	3.31	26.38	3.21	4.37	3.45	4.26	3.12	Yiguan Jian He Liuwei Dihuang Formula	JD-2025-020	100mL TID	classic	Continued Cases of Eminent Physicians and Jingyue's Complete Works	12	N	N	N	N	Y	Metformin Hydrochloride Tablets	Metformin Hydrochloride Tablets	1 g BID
DOC-052	Wanfang Data	Clinical Efficacy Analysis of Jianpi Huazhuo Xiaozhi Decoction in the Treatment of Patients with Type 2 Diabetes Mellitus Complicated with Non-Alcoholic Fatty Liver Disease	QIN Yan	2019	China	Chinese	Random number table method	NR	NR	NR	NR	NR	Chinese Guidelines for the Prevention and Treatment of Type 2 Diabetes (2017 Edition)	Expert Consensus on TCM Diagnosis and Treatment of Non-Alcoholic Fatty Liver Disease (2010)	Adults with T2DM+NAFLD; meet 2010 NAFLD guideline & 2017 T2DM guideline criteria.	NR	55.36	3.16	52.65	4.12	17	18	60	NR	NR	30	30	NR	NR	NR	NR	1.85	0.65	1.78	0.72	Jianpi Huazhuo Xiaozhi Formula	ZJ-2025-032	150 mL BID	custom	Self-Formulated by Qin Yan	12	N	N	N	N	Y	Hypoglycemic Drugs or Insulin (Specific drugs not specified)	Hypoglycemic Drugs or Insulin (Specific drugs not specified)	NR
DOC-053	Wanfang Data	Effect of Jianpi Xiaozhi Decoction in the Treatment of Patients with Type 2 Diabetes Mellitus Complicated with Fatty Liver Disease	GUO Weiya	2019	China	Chinese	Random number table method	NR	NR	NR	NR	NR	Chinese Guidelines for the Prevention and Treatment of Type 2 Diabetes (2017 Edition)	Expert Consensus on TCM Diagnosis and Treatment of Non-Alcoholic Fatty Liver Disease (2010)	Adults with T2DM+NAFLD; meet 2010 NAFLD guideline & 2017 T2DM guideline criteria.	NR	56.01	1.54	58.43	1.01	15	17	66	NR	NR	33	33	NR	NR	NR	NR	NR	NR	NR	NR	Jianpi Xiaozhi Formula	ZJ-2025-033	150 mL BID	custom	Self-Formulated by Guo Weiya	12	N	N	Y	Hugan Tablets	Y	Hypoglycemic Drugs or Insulin (Specific drugs not specified)	Hugan Tablets	4 tablets TID
DOC-054	VIP Information	Clinical Study of Huoxue Jiangzhi Baogan Decoction Combined with Western Medicine in the Treatment of Type 2 Diabetes Mellitus Complicated with Non-Alcoholic Fatty Liver Disease	WANG Ying	2019	China	Chinese	Random number table method	NR	NR	NR	NR	NR	Chinese Guidelines for the Prevention and Treatment of Type 2 Diabetes (2013 Edition)	2012 Guidelines for the Diagnosis and Treatment of Non-Alcoholic Fatty Liver Disease	Adults with early T2DM+NAFLD; HbA1c>7.5%, BMI>25; TCM phlegm-stasis syndrome; elevated transaminase, lipid, glucose.	T2DM duration>5y; secondary fatty liver; other liver injuries; hepatotoxic drug use.	53.64	5.17	54.19	5.25	29	27	102	NR	NR	51	51	28.8	2.16	28.78	2.08	NR	NR	NR	NR	Huoxue Jiangzhi Baogan Formula	ZJ-2025-034	150 mL BID	custom	Self-Formulated by Wang Ying	8	N	N	Y	Xuezhikang Capsules	Y	Glimepiride Tablets / Metformin Hydrochloride Tablets	Xuezhikang Capsules / Glimepiride Tablets / Metformin Hydrochloride Tablets	2 granules BID/1mg QD/o.5g TID
DOC-055	CNKI	Clinical Efficacy of Liraglutide Combined with Jianpi Huatan Decoction in the Treatment of Type 2 Diabetes Mellitus Complicated with Non-Alcoholic Fatty Liver Disease	ZHOU Xiaoyi	2019	China	Chinese	Random number table method	NR	NR	NR	NR	NR	1999 Diagnostic Criteria of the World Health Organization (WHO)	Expert Consensus on TCM Diagnosis and Treatment of Non-Alcoholic Fatty Liver Disease (2010)	Adults with T2DM (1999 WHO criteria) + NAFLD (2010 guideline criteria).	Severe organ dysfunction/infections; specific diabetes types/complications; other liver diseases; age/physiological/endocrine disorders; drug allergy/interference.	NR	NR	NR	NR	20	21	90	NR	NR	45	45	26.98	2.04	26.43	1.74	NR	NR	NR	NR	Jianpi Huatan Formula	ZJ-2025-035	NR	custom	Self-Formulated by Zhou Xiaoyi	12	N	N	N	N	Y	Liraglutide Injection	Liraglutide Injection	0.6mg QD
DOC-056	CNKI	Efficacy Observation of Qingre Qushi Decoction in the Treatment of Type 2 Diabetes Mellitus Complicated with Non-Alcoholic Fatty Liver Disease	LIN Yanjie	2018	China	Chinese	Random number table method	NR	NR	NR	NR	NR	1999 Diagnostic Criteria of the World Health Organization (WHO)	Expert Consensus on TCM Diagnosis and Treatment of Non-Alcoholic Fatty Liver Disease (2010)	Adults with T2DM (1999 WHO criteria) + NAFLD (guideline criteria); TCM damp-heat stasis syndrome (guidelines).	ALT/AST>100IU/L, TG>4.5mmol/L, FBG>10mmol/L, 2hPG>13.9mmol/L.	41. 56	5. 55	41.78	5.32	19	18	70	NR	NR	35	35	NR	NR	NR	NR	6.55	4.08	6.88	3.85	Qingre Qushi Formula	ZJ-2025-036	NR	custom	Self-Formulated by Lin Yanjie	12	N	N	N	N	N	N	Metformin Enteric-Coated Capsules	0.5g TID
DOC-057	CNKI	Clinical Efficacy Observation of Chaoyi Qingfei Xiegan Decoction in the Treatment of Type 2 Diabetes Mellitus Complicated with Non-Alcoholic Fatty Liver Disease	WU Shanshan	2018	China	Chinese	Randomization method not specified	NR	NR	NR	NR	NR	2010 Chinese Guidelines for the Prevention and Treatment of Diabetes Mellitus	2006 Guidelines for the Diagnosis and Treatment of Non-Alcoholic Fatty Liver Disease, Developed by the Hepatology Branch of the Chinese Medical Association	Adults with T2DM (2011 ADA criteria) + NAFLD (2006 guideline); meet 2002 TCM guidelines & Internal Medicine of TCM criteria.	NR	55.5	12.4	56.9	11.6	12	10	46	NR	NR	23	23	NR	NR	NR	NR	NR	NR	NR	NR	Chaoyi Qingfei Xiegan Formula	JD-2025-021	NR	classic	New Compilation of Dongyi Siasang Medicine	4	N	N	N	N	Y	Metformin Tablets / Polyene Phosphatidylcholine Capsules	Metformin Tablets / Polyene Phosphatidylcholine Capsules	0.5g BID/456mg BID
DOC-058	CNKI	Efficacy Observation of Modified Xiaoyao San in the Treatment of Elderly Patients with Type 2 Diabetes Mellitus Complicated with Steatohepatitis	ZHANG Xianlin	2018	China	Chinese	Randomization method not specified	NR	NR	NR	NR	NR	1999 Diagnostic Criteria of the World Health Organization (WHO)	2006 Guidelines for the Diagnosis and Treatment of Non-Alcoholic Fatty Liver Disease, Developed by the Hepatology Branch of the Chinese Medical Association	Adults with T2DM+NAFLD; meet 2006 guideline NAFLD B-ultrasound diagnosis & grading criteria.	NR	67. 2	4. 3	60.2	5.3	16	15	60	NR	NR	30	30	NR	NR	NR	NR	5.8	7.2	6.5	6.8	Jiawei Xiaoyao Powder	JD-2025-022	NR	classic	Taiping Huimin Heji Jufang	16	N	N	N	N	N	N	Xuezhikang Capsules	2 granules BID
DOC-059	CNKI	Clinical Study of 30 Cases of Integrated Traditional Chinese and Western Medicine in the Treatment of Type 2 Diabetes Mellitus Complicated with Non-Alcoholic Fatty Liver Disease	GUAN Jieting	2018	China	Chinese	Random number table method	NR	NR	NR	NR	NR	Chinese Guidelines for the Prevention and Treatment of Diabetes Mellitus (2004 Edition)	2006 Guidelines for the Diagnosis and Treatment of Non-Alcoholic Fatty Liver Disease, Developed by the Hepatology Branch of the Chinese Medical Association	Adults aged 18-70 (both genders); meet T2DM+NAFLD criteria; voluntary and cooperative.	≥70 years old; pregnancy/lactation; severe organ dysfunction/other diseases; recent acute metabolic disorders/infections (1m).	50.93	9.32	53.07	7.69	16	15	60	NR	NR	30	30	28.024	2.121	28.835	3.451	4.72	2.91	5.28	4.57	Buxin Tongmai Formula	ZJ-2025-037	150 mL BID	custom	Self-Formulated by Guan Jieting	12	N	N	Y	Hugan Tablets	Y	Hypoglycemic and Lipid-Lowering Drugs (Specific drugs not specified)	Hugan Tablets / Hypoglycemic and Lipid-Lowering Drugs	4 tablets TID
DOC-060	Wanfang Data	Clinical Observation of Jinhe Tangzhi Decoction in the Treatment of Diabetes Mellitus Complicated with Non-Alcoholic Fatty Liver Disease	YAN Tingqiang	2018	China	Chinese	Randomization method not specified	NR	NR	NR	NR	NR	Chinese Guidelines for the Prevention and Treatment of Type 2 Diabetes (2013 Edition)	Expert Consensus on TCM Diagnosis and Treatment of Non-Alcoholic Fatty Liver Disease (2010)	Adults aged 25-60; T2DM (Chinese guideline) + NAFLD (2010 guideline); TCM phlegm-damp stasis syndrome; no food/drug allergy.	Pregnant women; excessive obesity; severe diabetic complications; other serious diseases (tumor, heart failure, etc.).	55.27	3.08	56.22	3.12	16	13	60	NR	NR	30	30	NR	NR	NR	NR	8.2	2.6	8.3	2.8	Jinhe Tangzhi Formula	ZJ-2025-038	100mL BID	custom	Self-Formulated by Yan Tingqiang	12	N	N	N	N	Y	Vitamin A and E Soft Capsules / Glucurolactone Tablets	Vitamin A and E Soft Capsules / Glucurolactone Tablets	1granules QD/3tablets TID
DOC-061	CNKI	Clinical Study of Modified Yiguan Jian in the Treatment of Type 2 Diabetes Mellitus Complicated with Fatty Liver Disease	HE Fuqiang	2017	China	Chinese	Random number table method	NR	NR	NR	NR	NR	2010 Chinese Guidelines for the Prevention and Treatment of Diabetes Mellitus	Expert Consensus on TCM Diagnosis and Treatment of Non-Alcoholic Fatty Liver Disease (2010)	Adults aged 25-60; T2DM (Chinese guideline) + NAFLD (2010 guideline); TCM phlegm-damp stasis syndrome; no food/drug allergy.	Pregnant women; excessive obesity; severe diabetic complications; other serious diseases (tumor, heart failure, etc.).	42.58	10.14	41.42	11.54	25	27	78	NR	NR	39	39	NR	NR	NR	NR	7.89	3.59	7.92	4.02	Modified Yiguan Jian Formula	JD-2025-023	100mL TID	classic	Continued Cases of Eminent Physicians	4	N	N	N	N	Y	Hypoglycemic Drugs	Polyene Phosphatidylcholine Capsules	2granules TID
DOC-062	CNKI	Efficacy of TCM for Jiedu Huazhuo (Detoxifying and Resolving Turbidity) Combined with Liraglutide in the Treatment of Type 2 Diabetes Mellitus Complicated with Non-Alcoholic Fatty Liver Disease and Its Influence on Blood Lipids and Liver Function	WANG Jueyun	2017	China	Chinese	Randomization method not specified	NR	NR	NR	NR	NR	2010 Chinese Guidelines for the Prevention and Treatment of Diabetes Mellitus	Expert Consensus on TCM Diagnosis and Treatment of Non-Alcoholic Fatty Liver Disease (2010)	Adults aged 30-60 (any gender); T2DM duration>3m; no fatty liver drugs (1m), ≤2 hypoglycemic drugs; informed consent.	Hepatic disorders-induced liver dysfunction; chronic alcoholism; insulin use; excessive obesity; pregnancy/lactation.	57.6	6.81	57.42	6.77	34	31	110	NR	NR	55	55	NR	NR	NR	NR	2.88	0.83	2.92	0.86	Huazhuo Jiedu Chinese Medicine	ZJ-2025-039	NR	custom	Self-Formulated by Wang Jueyun	12	N	N	N	N	Y	Liraglutide Injection	Liraglutide Injection	0.6mg QD
DOC-063	CNKI	Clinical Effect and Mechanism Study of Shugan Huazhuo Decoction in the Treatment of Diabetes Mellitus Complicated with Non-Alcoholic Fatty Liver Disease	LI Yue	2017	China	Chinese	Random number table method	NR	NR	NR	NR	NR	2015 American Diabetes Association (ADA) Standards of Medical Care in Diabetes	Expert Consensus on TCM Diagnosis and Treatment of Non-Alcoholic Fatty Liver Disease (2010)	Adults aged 18-75; T2DM+NAFLD (meet corresponding TCM/WM guidelines); disease duration 3m-5y.	Relevant drugs (4m prior); diabetic retinopathy, ketoacidosis, cirrhosis; mental/blood diseases; organ dysfunction; pregnancy/lactation; incomplete data.	48.6	6.9	48.3	7.6	23	21	80	NR	NR	40	40	NR	NR	NR	NR	6.1	3.7	5.7	3.2	Shugan Huazhuo Formula	ZJ-2025-040	150 mL BID	custom	Self-Formulated by Li Yue	12	N	N	N	N	Y	Polyene Phosphatidylcholine Capsules	Polyene Phosphatidylcholine Capsules	456 mg TID
DOC-064	CNKI	Clinical Observation of Modified Erchen Decoction in the Treatment of Diabetes Mellitus Complicated with Fatty Liver Disease of Tan Shi Nei Zu Syndrome Type	CUI Yuhong	2017	China	Chinese	Randomization method not specified	NR	NR	NR	NR	NR	Chinese Guidelines for the Prevention and Treatment of Type 2 Diabetes (2013 Edition)	Expert Consensus on TCM Diagnosis and Treatment of Non-Alcoholic Fatty Liver Disease (2010)	Adults aged 22-65 (normal capacity); T2DM+NAFLD (WM criteria) & phlegm-damp obstruction (TCM); stable condition (4w post-treatment), FBG≤8mmol/L, HbAlc≤9%; B-ultrasound confirmed mild/moderate hepatomegaly, elevated ALT/AST.	Ineligible for diagnosis/inclusion/TCM syndrome; severe diseases/complications; allergic diathesis; mental disorders; unclear syndrome/incomplete data/poor compliance.	42.34	3.45	43.65	2.36	15	17	50	NR	NR	25	25	NR	NR	NR	NR	7.2	2.6	7.3	2.8	Modified Erchen Formula	JD-2025-024	100mL BID	classic	Taiping Huimin Heji Jufang	6	N	N	N	N	Y	Hypoglycemic Drugs + Polyene Phosphatidylcholine Capsules	Polyene Phosphatidylcholine Capsules	2granulesTID
DOC-065	CNKI	Clinical Study of Modified Huagan Jian in the Treatment of Type 2 Diabetes Mellitus Complicated with Non-Alcoholic Fatty Liver Disease	XU Lei	2017	China	Chinese	Randomization method not specified	NR	NR	NR	NR	NR	1999 Diagnostic Criteria of the World Health Organization (WHO)	Expert Consensus on TCM Diagnosis and Treatment of Non-Alcoholic Fatty Liver Disease (2010)	Adults with T2DM (1999 criteria, HbA1c<7.0%) + NAFLD (2010 guideline); TCM liver-stomach stagnant heat syndrome.	NR	38.6	5.9	38.3	6.6	25	24	80	NR	NR	40	40	NR	NR	NR	NR	NR	NR	NR	NR	Modified Huagan Jian	JD-2025-025	100mL BID	classic	Jingyue's Complete Works	12	N	N	N	N	Y	Metformin Hydrochloride Tablets	Metformin Hydrochloride Tablets	0.85g BID
DOC-066	CNKI	Effect Observation of Buqi Shugan Decoction in the Treatment of Patients with T2DM Complicated with NAFLD	GANG Yonggui	2015	China	Chinese	Random number table method	NR	NR	NR	NR	NR	1999 Diagnostic Criteria of the World Health Organization (WHO)	Expert Consensus on TCM Diagnosis and Treatment of Non-Alcoholic Fatty Liver Disease (2010)	Adults with T2DM (1999 WHO criteria, specified blood glucose); NAFLD (literature criteria) & ultrasound grading; normal renal function, FBG 9-14mmol/L, PBG 15-23mmol/L, HbA1c 8.5%-13%, AST/ALT 100-200U/L.	Severe organ/hematopoietic diseases; serum creatinine>130μmol/L; ketoacidosis; alcoholic fatty liver/cirrhosis; viral/drug-induced hepatitis; severe drug allergy.	54.39	10.26	55.76	9.84	34	36	96	NR	NR	48	48	NR	NR	NR	NR	6.9	3.6	7.4	4.1	Buqi Shugan Formula	ZJ-2025-041	250mL BID	custom	Self-Formulated by Gang Yonggui	12	N	N	N	N	Y	Hypoglycemic and Lipid-Lowering Drugs (Specific drugs not specified)	Hypoglycemic and Lipid-Lowering Drugs (Specific drugs not specified)	NR
DOC-067	CNKI	Clinical Study of Jiedu Huazhuo Decoction in the Treatment of Type 2 Diabetes Mellitus Complicated with Non-Alcoholic Fatty Liver Disease	ZHANG Hanwen	2015	China	Chinese	Randomization method not specified	NR	NR	NR	NR	NR	2010 Chinese Guidelines for the Prevention and Treatment of Diabetes Mellitus	Expert Consensus on TCM Diagnosis and Treatment of Non-Alcoholic Fatty Liver Disease (2010)	Adults with T2DM+NAFLD (2010 guidelines); T2DM duration<5y, well-controlled blood glucose, no severe complications.	Severe cardio-cerebral-hepatic-renal diseases; fatty liver cirrhosis; allergic diathesis/multiple drug allergies.	53.59	10.34	50.27	10.4	28	26	90	NR	NR	45	45	24.54	3.47	24.39	3.5	2.86	1.63	2.6	1.46	Jiedu Huazhuo Formula	ZJ-2025-042	300mL BID	custom	Self-Formulated by Zhang Hanwen	24	N	N	N	N	Y	Hypoglycemic Drugs and Insulin (Specific drugs not specified)	Hypoglycemic Drugs and Insulin (Specific drugs not specified)	NR
DOC-068	CNKI	Clinical Study of Shugan Tongluo Decoction in the Treatment of Diabetes Mellitus Complicated with Non-Alcoholic Fatty Liver Disease	GAO Yanbin	2015	China	Chinese	Random grouping by order of visit	NR	NR	NR	NR	NR	1999 Diagnostic Criteria of the World Health Organization (WHO)	Introduction to the WGO Guidelines for the Diagnosis and Treatment of Non-Alcoholic Fatty Liver Disease	Adults with T2DM (1999 WHO criteria) + NAFLD (2014 WGO guideline); TCM liver stagnation-phlegm stasis syndrome (4 main + 2 secondary symptoms).	NR	55.3	5.3	56.4	5.7	37	37	120	NR	NR	60	60	24.86	2.24	25.14	2.37	6.3	1.3	6.6	1.2	Shugan Tongluo Formula Instant Granules	ZJ-2025-043	10g BID	custom	Self-Formulated by Gao Yanbin	12	N	N	N	N	Y	Hypoglycemic Drugs	Hypoglycemic Drugs	NR
DOC-069	Wanfang Data	Effect of Jianpi Qushi Decoction on Adiponectin, Tumor Necrosis Factor-α and Liver Fat Content in Patients with Type 2 Diabetes Mellitus Complicated with Non-Alcoholic Fatty Liver Disease	LU Ying	2015	China	Chinese	Random number table method	Sealed envelope method	NR	NR	NR	NR	2010 Chinese Guidelines for the Prevention and Treatment of Diabetes Mellitus	Expert Consensus on TCM Diagnosis and Treatment of Non-Alcoholic Fatty Liver Disease (2010)	Adults aged 25-65; T2DM (2010 ADA guideline) + NAFLD (2010 Chinese guideline) + TCM damp-heat 困住 spleen syndrome; FBG 4-8mmol/L, 2hPG 4-12mmol/L; signed informed consent.	Severe gastrointestinal diseases; pregnancy/lactation/drug allergy; severe liver/kidney impairment (ALT/AST>3x ULN, Ccr<60mL/min, cirrhosis); other serious diseases; recent acute disorders/infections (1m).	NR	NR	NR	NR	28	29	120	NR	NR	60	60	26.97	3.51	25.96	3.34	NR	NR	NR	NR	Jianpi Qushi Formula	ZJ-2025-044	100mL BID	custom	Self-Formulated by Lu Ying	24	N	N	N	N	Y	Basic Hypoglycemic Therapy	Pioglitazone Hydrochloride Tablets	30mg QD
DOC-070	Wanfang Data	Clinical Efficacy Observation of Xingpi Decoction in the Treatment of Type 2 Diabetes Mellitus Complicated with Non-Alcoholic Fatty Liver Disease of Shi Re Kun Pi Syndrome Type	HAN Jiani	2015	China	Chinese	Randomization method not specified	NR	NR	NR	NR	NR	1999 Diagnostic Criteria of the World Health Organization (WHO)	2006 Guidelines for the Diagnosis and Treatment of Non-Alcoholic Fatty Liver Disease, Developed by the Hepatology Branch of the Chinese Medical Association	Adults aged 20-75; T2DM (1997 ADA criteria) + non-alcoholic simple fatty liver (2006 Chinese guideline); TCM damp-heat trapping spleen syndrome; no relevant treatment drugs.	NR	55.6	10.36	56.28	10.22	24	22	80	NR	NR	40	40	NR	NR	NR	NR	4.8	3.93	4.94	4.21	Xingpi Formula	ZJ-2025-045	NR	custom	Self-Formulated by Han Jiani	8	N	N	N	N	Y	Hypoglycemic and Lipid-Lowering Drugs (Specific drugs not specified)	Hypoglycemic and Lipid-Lowering Drugs (Specific drugs not specified)	NR
DOC-071	CNKI	Clinical Observation of 84 Cases of Treating Type 2 Diabetes Mellitus Complicated with Fatty Liver Disease by Qutan Sanjie and Huoxue Tongluo Methods	LIU Xin	2015	China	Chinese	Computer-generated random number method	NR	NR	NR	NR	NR	Chinese Guidelines for the Prevention and Treatment of Type 2 Diabetes (2013 Edition)	Expert Consensus on TCM Diagnosis and Treatment of Non-Alcoholic Fatty Liver Disease (2010)	Adults with T2DM (2013 Chinese guideline, FPG≥7.0/2hPG≥11.1/random≥11.1mmol/L) + non-alcoholic simple fatty liver (2010 guideline, no excessive drinking, exclude specific diseases, meet imaging/histology criteria).	Excessive alcohol intake; viral hepatitis, drug-induced liver disease, Wilson's disease, autoimmune liver disease and other specific fatty liver causes; ineligible for above diagnostic criteria.	NR	NR	NR	NR	18	17	79	71	9	38	33	26.233	3.07	26.841	2.236	NR	NR	NR		Qutan Sanjie, Huoxue Tongluo Formula	ZJ-2025-046	50mL TID	custom	Self-Formulated by Liu Xin	12	N	N	N	N	N	N	Dangfei Liganing Capsules	4granules TID
DOC-072	CNKI	Observation on the Effect of Modified Jieyu Xiaozhi Decoction on Metabolic-Associated Fatty Liver Disease Complicated with Type 2 Diabetes Mellitus	MO Jianshu	2025	China	Chinese	Random number table method	NR	NR	NR	(2020) Ethics Review No. (21)	NR	Guidelines for Primary Care of Type 2 Diabetes Mellitus (Practical Edition·2019)	2020 MAFLD: A Consensus-Driven Proposed Nomenclature for Metabolic-Associated Fatty Liver Disease	Adults aged 20-70; meet MAFLD (expert panel criteria) & T2DM criteria; cooperative with treatment/follow-up; voluntary signed informed consent.	Severe metabolic diseases, DM complications; serious organ diseases; other liver diseases; mental disorders; AST>5x ULN; fatty liver-inducing drugs; pregnancy/lactation.	49.5	14.69	48.19	12.66	18	19	73	NR	NR	32	31	26.08	2.69	25.93	2.57	7.48	2.35	7.56	2.47	Modified Jieyu Xiaozhi Formula	ZJ-2025-047	NR	custom	Self-Formulated by Mo Jianshu	12	N	N	N	N	Y	Hypoglycemic and Lipid-Lowering Drugs (Specific drugs not specified) / Silybin Capsules	Silybin Capsules	2granules TID
DOC-073	VIP Information	Effect Analysis of Compound Gegen Qinlian Decoction in Intervening Type 2 Diabetes Mellitus Complicated with Non-Alcoholic Fatty Liver Disease	WAN Hongxia	2024	China	Chinese	Random drawing method	NR	NR	NR	NR	NR	1999 Diagnostic Criteria of the World Health Organization (WHO)	Expert Consensus on TCM Diagnosis and Treatment of Non-Alcoholic Fatty Liver Disease (2010)	Adults with T2DM complicated by NAFLD (meet guidelines); TCM spleen deficiency-phlegm damp syndrome; no relevant drugs (1w prior); consent and cooperation.	Type 1 diabetes; mental system diseases; pregnancy/lactation; allergy to formula components.	50.23	3.58	50.12	3,55	14	15	60	NR	NR	30	30	NR	NR	NR	NR	NR	NR	NR	NR	Compound Fufang Gegen Qinlian Formula	JD-2025-026	100mL BID	classic	Shang Han Lun	8	N	N	N	N	Y	Dapagliflozin / Bezafibrate	Dapagliflozin / Bezafibrate	5 mg QD/0.2g TID
DOC-074	CNKI	Observation on the Efficacy-Enhancing Effect of Tangzhi Baogan Granules in the Treatment of Type 2 Diabetes Mellitus Complicated with Non-Alcoholic Fatty Liver Disease	FANG Huazhen	2020	China	Chinese	Randomization method not specified	NR	NR	NR	NR	NR	1999 Diagnostic Criteria of the World Health Organization (WHO)	Expert Consensus on TCM Diagnosis and Treatment of Non-Alcoholic Fatty Liver Disease (2010)	Adults aged 30-70; meet T2DM/NAFLD (1999 WHO/guidelines) & TCM liver stagnation-spleen deficiency syndrome; no drinking history, B-ultrasound diffuse fatty liver; slightly abnormal/normal serum transaminase; informed consent.	Pregnancy/lactation; Type 1/special diabetes, viral hepatitis, Wilson's disease; intensive hypoglycemic therapy/unstable blood glucose/ketoacidosis (1m); severe complications/organ diseases; cirrhosis/liver cancer; interfering drugs; non-cooperation/incomplete data.	58.62	8.65	57.85	9.28	32	34	120	NR	NR	60	60	NR	NR	NR	NR	NR	NR	NR	NR	Tangzhi Baogan Granules	ZJ-2025-048	NR	custom	Self-Formulated by Fang Huazhen	12	N	N	N	N	Y	Metformin Tablets / Glimepiride / Silybin Capsules	Metformin Tablets / Glimepiride / Silybin Capsules	NR
DOC-075	VIP Information	Therapeutic Effect of Sanshen Jiangxiao Capsules Combined with Metformin in Type 2 Diabetes Mellitus Complicated with Non-Alcoholic Fatty Liver Disease	WANG Lulu	2024	China	Chinese	Random number table method	NR	NR	NR	(2023) Ethics No. (02)	NR	Chinese Guidelines for the Prevention and Treatment of Type 2 Diabetes (2013 Edition)	2006 Guidelines for the Diagnosis and Treatment of Non-Alcoholic Fatty Liver Disease, Developed by the Hepatology Branch of the Chinese Medical Association	Adults aged 26-63; meet T2DM & NAFLD criteria; TCM qi-yin deficiency syndrome; female alcohol intake<70g/week, male<140g/week or no drinking history; poor blood glucose control after lifestyle intervention.	Recent severe infection/acute complications; severe cardio-cerebrovascular diseases; alcoholic fatty liver; recent lipid metabolism-affecting drugs; active chronic diseases; other liver diseases; pregnancy/lactation.	50.41	3.04	49.04	3.63	23	27	94	NR	NR	47	47	28.23	1.75	29.94	1.86	5.14	0.75	5.35	0.74	Sanshen Jiangxiao Capsules	ZCY-2025-001	6粒 TID	patent	In-Hospital Preparation	12	N	N	N	N	Y	Metformin	Metformin	0.5g BID
DOC-076	CNKI	Effect of Jinlida Granules on Glucose-Lipid Metabolism in Patients with Type 2 Diabetes Mellitus Complicated with Non-Alcoholic Fatty Liver Disease	ZHAO Siyang	2022	China	Chinese	Random number table method	NR	NR	NR	NR	NR	Chinese Guidelines for the Prevention and Treatment of Type 2 Diabetes (2017 Edition)	Guidelines for the Prevention and Treatment of Non-Alcoholic Fatty Liver Disease (2018 Updated Edition)	Meet T2DM (2017 Chinese guideline) & NAFLD (2018 guideline) criteria, TCM qi-yin deficiency (2007 guideline); complete data, no severe diseases, voluntary participation.	Diabetic acute/severe chronic complications; glucose-lipid metabolic diseases/recent glucocorticoid therapy; specific endocrine diseases; excessive drinking; specific liver diseases; stress, pregnancy, infections.	51.57	5.14	51.08	6.34	16	15	72	70	2	35	35	26	1.7	25.73	1.55	4.54	2.07	4.91	2.47	Jinlida Granules	ZCY-2025-002	9g TID	patent	In-Hospital Preparation	12	N	N	N	N	Y	Metformin	Metformin	0.5g BID
DOC-077	CNKI	Qihuang Jiangzhuo Granules in the Treatment of Type 2 Diabetes Mellitus Complicated with Non-Alcoholic Fatty Liver Disease	LIU Yangyang	2021	China	Chinese	Random number table method	NR	NR	NR	NR	NR	Chinese Guidelines for the Prevention and Treatment of Diabetes Mellitus (2021)	Guidelines for the Prevention and Treatment of Non-Alcoholic Fatty Liver Disease (2018 Updated Edition)	Meet T2DM criteria (2021 guideline: FBG≥7.0/2hPG≥11.1/random≥11.1mmol·L⁻¹); meet 2018 NAFLD criteria (alcoholic liver-like imaging/pathology, no excessive drinking, metabolic-related manifestations); TCM spleen deficiency-dampness stagnation with stasis syndrome.	NR	NR	NR	NR	NR	14	16	60	NR	NR	30	30	NR	NR	NR	NR	NR	NR	NR	NR	Qihuang Jiangzhuo Granules	ZCY-2025-003	100mL BID	patent	In-Hospital Preparation	12	N	N	N	N	Y	Hypoglycemic and Lipid-Lowering Drugs (Specific drugs not specified)	Hypoglycemic and Lipid-Lowering Drugs (Specific drugs not specified)	NR
DOC-078	Wanfang Data	Exploring the Clinical Efficacy of Jiaotai Pills in Improving Type 2 Diabetes Mellitus Complicated with Non-Alcoholic Fatty Liver Disease Based on Proton Magnetic Resonance Spectroscopy	NIE Kexin	2021	China	Chinese	Random number table method	NR	NR	NR	30801492	NR	1999 Diagnostic Criteria of the World Health Organization (WHO)	Expert Consensus on TCM Diagnosis and Treatment of Non-Alcoholic Fatty Liver Disease (2010)	Adults aged 25-70 with T2DM (1999 criteria); diet/exercise intervention ≥2w, or single oral hypoglycemic ≥8w with poor control (FBG7.0-13.0/2hPG11.1-16.6mmol/L, HbA1c>6.5%); good compliance, signed informed consent.	Type 1/secondary DM, insulin users; severe DM complications/acute metabolic disorders; serious primary diseases/mental illness; abnormal liver/kidney indices; allergic diathesis; long-term drinking; ineligible age/pregnancy; other trials (12w prior); glucose-metabolizing drugs (1m prior).	46.2	6.1	46.1	7.3	9	9	40	NR	NR	20	20	25.1	3.6	24.9	3.5	12.5	3.7	9.5	3.2	Jiaotai Pills	ZCY-2025-004	1包 BID	patent	Han's Medical Letters	12	N	N	N	N	Y	Metformin / Sulfonylurea Secretagogues / Glinides / Insulin	Metformin / Sulfonylurea Secretagogues / Glinides / Insulin	NR
DOC-079	VIP Information	Clinical Observation on the Efficacy of Danguahumai Oral Liquid on Glucose-Lipid Metabolism, Insulin Resistance and Hepatic Fibrosis Degree in Patients with Type 2 Diabetes Mellitus of Tan Yu Syndrome Type Complicated with NAFLD	CHEN Minling	2021	China	Chinese	Randomization method not specified	NR	NR	NR	NR	NR	Chinese Guidelines for the Prevention and Treatment of Type 2 Diabetes (2017 Edition)	Guidelines for the Prevention and Treatment of Non-Alcoholic Fatty Liver Disease (2018 Updated Edition)	Adults aged 18-80 with T2DM+NAFLD (meet WM/TCM criteria); no other Chinese medicine (≥6w prior); good compliance.	Heavy long-term drinking (male>40g/d, female>25g/d)/recent 3-month binge; severe cardio-cerebral-renal insufficiency; recent 1-month diabetic acute complications; tumors, active inflammation and other serious diseases; pregnancy/lactation, drug allergy, mental illness; severe liver injury caused by NAFLD.	51.46	6.98	51.24	6.58	30	28	105	NR	NR	55	50	25.48	2.34	25.95	2.98	5.3	3.2	5.1	3.2	Dangua Humai Oral Liquid	ZCY-2025-005	20mL TID	patent	In-Hospital Preparation	24	N	N	N	N	Y	Hypoglycemic and Lipid-Lowering Drugs (Specific drugs not specified)	Hypoglycemic and Lipid-Lowering Drugs (Specific drugs not specified)	NR
DOC-080	Wanfang Data	Clinical Therapeutic Effect of Ganshuang Granules Combined with Metformin in the Treatment of Type 2 Diabetes Mellitus Complicated with Non-Alcoholic Fatty Liver Disease	XU Anning	2020	China	Chinese	Random number table method	NR	NR	NR	NR	NR	1999 Diagnostic Criteria of the World Health Organization (WHO)	Expert Consensus on TCM Diagnosis and Treatment of Non-Alcoholic Fatty Liver Disease (2010)	Meet T2DM and NAFLD diagnostic criteria; TCM syndrome of liver stagnation-spleen deficiency & damp-heat accumulation with corresponding clinical manifestations.	NR	NR	NR	NR	NR	20	19	68	NR	NR	34	34	NR	NR	NR	NR	3.8	2.8	3.1	2.5	Ganshuang Granules	ZCY-2025-006	3g TID	patent	Taiping Huimin Heji Jufang	12	N	N	N	N	Y	Metformin Tablets	Metformin Tablets	0.5g TID
DOC-081	Wanfang Data	Clinical Observation of 60 Cases of Pushen Capsules in the Treatment of Type 2 Diabetes Mellitus Complicated with Non-Alcoholic Fatty Liver Disease	RONG Wang	2017	China	Chinese	Random grouping by order of visit	NR	NR	NR	NR	NR	2014 ADA Diagnostic Criteria for Diabetes Mellitus	Expert Consensus on TCM Diagnosis and Treatment of Non-Alcoholic Fatty Liver Disease (2010)	Meet T2DM criteria (2014 ADA guideline, Chinese version); meet 2010 Chinese NAFLD criteria (1-5 items + either 6 or 7 items), including risk factors, symptoms, abnormal indices, low alcohol intake, excluding specific diseases, and histological/imaging evidence.	Viral hepatitis, drug-induced liver disease, autoimmune liver disease; weekly alcohol intake>40g; severe complications (cardiac insufficiency, severe liver/kidney damage, etc.).	NR	NR	NR	NR	14	15	60	NR	NR	30	30	NR	NR	NR	NR	NR	NR	NR	NR	Pushen Capsules	ZCY-2025-007	1g TID	patent	In-Hospital Preparation	12	N	N	N	N	Y	Hypoglycemic and Lipid-Lowering Drugs (Specific drugs not specified)	Hypoglycemic and Lipid-Lowering Drugs (Specific drugs not specified)	NR
DOC-082	CNKI	Huazhuo Granules in the Treatment of Type 2 Diabetes Mellitus Complicated with Non-Alcoholic Fatty Liver Disease (Tan Shi Kun Pi Syndrome Type)	KANG Xuedong	2016	China	Chinese	Randomization method not specified	NR	NR	NR	NR	NR	2010 Chinese Guidelines for the Prevention and Treatment of Diabetes Mellitus	Expert Consensus on TCM Diagnosis and Treatment of Non-Alcoholic Fatty Liver Disease (2010)	Adults aged 25-75 (normal capacity); meet 2010 T2DM & NAFLD guidelines, TCM phlegm-damp trapping spleen syndrome; T2DM duration<5y, well-controlled blood glucose, no specific complications.	Ineligible for diagnosis/inclusion/TCM syndrome; severe cardio-cerebral-hepatic-renal diseases; fatty liver cirrhosis; multiple drug/food allergies; unforeseen medical conditions.	53.59	10.34	50.27	10.4	28	26	90	NR	NR	45	45	24.36	3.56	24.53	3.4	2.86	1.63	2.6	1.46	Huazhuo Granules	ZCY-2025-008	1袋 TID	patent	In-Hospital Preparation	24	N	N	N	N	Y	Hypoglycemic and Lipid-Lowering Drugs (Specific drugs not specified)	Hypoglycemic and Lipid-Lowering Drugs (Specific drugs not specified)	NR
DOC-083	CNKI	Clinical Observation of Xuezhikang Capsules in the Treatment of Postmenopausal Women with Type 2 Diabetes Mellitus Complicated with Non-Alcoholic Fatty Liver Disease	GE Xiaochun	2016	China	Chinese	Random number table method	NR	NR	NR	NR	NR	1999 Diagnostic Criteria of the World Health Organization (WHO)	2006 Guidelines for the Diagnosis and Treatment of Non-Alcoholic Fatty Liver Disease, Developed by the Hepatology Branch of the Chinese Medical Association	Meet 1999 WHO diabetes diagnostic criteria and NAFLD guidelines.	Type 1 diabetes, tumors, viral hepatitis and other specific diseases; severe neurological diseases; no lipid-lowering drugs (3 months prior).	58.1	6.3	58.2	6.4	24	25	100	NR	NR	50	50	22.5	3.1	22.7	3	2.4	0.9	2.5	0.9	Xuezhikang Capsules	ZCY-2025-009	0.6g BID	patent	Pharmacopoeia of the People's Republic of China (abbreviated as ChP)	12	N	N	N	N	Y	Metformin Hydrochloride Enteric-Coated Capsules / Simvastatin Tablets	Metformin Hydrochloride Enteric-Coated Capsules / Simvastatin Tablets	0.5g BID/20mg QD
DOC-084	Wanfang Data	Clinical Observation on the Efficacy of Compound Danshen Tablets Combined with Metformin in the Treatment of Diabetes Mellitus Complicated with Non-Alcoholic Fatty Liver Disease	YANG Yu	2016	China	Chinese	Random number table method	NR	NR	NR	NR	NR	2010 Chinese Guidelines for the Prevention and Treatment of Diabetes Mellitus	Expert Consensus on TCM Diagnosis and Treatment of Non-Alcoholic Fatty Liver Disease (2010)	Meet 2010 WHO diabetes criteria (exclude Type 1, gestational and other special types); meet 2010 Chinese NAFLD guideline criteria.	Viral/drug-induced/autoimmune hepatitis, genetic diseases; weekly alcohol intake>40g; severe liver/kidney insufficiency.	49.5	9	50.7	7	19	20	60	NR	NR	30	30	NR	NR	NR	NR	NR	NR	NR	NR	Fufang Danshen Tablets	ZCY-2025-010	3片 TID	patent	Pharmacopoeia of the People's Republic of China (abbreviated as ChP)	16	N	N	N	N	Y	Metformin Hydrochloride Enteric-Coated Capsules / Simvastatin Tablets	Metformin Hydrochloride Enteric-Coated Capsules / Simvastatin Tablets	0.5g TID
DOC-085	CNKI	Effect of Jinqi Jiangtang Tablets on Insulin Resistance and Vasoactive Factors in Patients with Type 2 Diabetes Mellitus Complicated with Non-Alcoholic Fatty Liver Disease	WU Jian	2015	China	Chinese	Randomization method not specified	NR	NR	NR	NR	NR	1999 Diagnostic Criteria of the World Health Organization (WHO)	2006 Guidelines for the Diagnosis and Treatment of Non-Alcoholic Fatty Liver Disease, Developed by the Hepatology Branch of the Chinese Medical Association	Meet T2DM criteria (WHO 1999 guideline); meet 2006 Chinese NAFLD criteria (items 1-5 + either 6 or 7), including limited alcohol intake, excluding specific diseases, related symptoms, metabolic components, mild-to-moderate enzyme elevation, and imaging/histology evidence.	Excessive alcohol intake (male ≥140g/week, female ≥70g/week); specific diseases causing fatty liver; serum transaminase/GGT ≥5x ULN; ineligible for T2DM/NAFLD diagnostic criteria.	64	12.05	67.77	11.89	14	12	63	NR	NR	32	31	NR	NR	NR	NR	9.5	8.7	12.06	9.4	Jinqi Jiangtang Tablets	ZCY-2025-011	7片 TID	patent	Pharmacopoeia of the People's Republic of China (abbreviated as ChP)	12	N	N	N	N	Y	Hypoglycemic and Lipid-Lowering Drugs (Specific drugs not specified)	Hypoglycemic and Lipid-Lowering Drugs (Specific drugs not specified)	NR
DOC-086	CNKI	Clinical Observation on the Efficacy of Qingre Quzhuo Capsules in the Treatment of Type 2 Diabetes Mellitus of Shi Re Yu Zu Syndrome Type Complicated with Non-Alcoholic Fatty Liver Disease	ZHANG Zhongyong	2015	China	Chinese	Randomization method not specified	NR	NR	NR	NR	NR	1999 Diagnostic Criteria of the World Health Organization (WHO)	Expert Consensus on TCM Diagnosis and Treatment of Non-Alcoholic Fatty Liver Disease (2010)	Meet T2DM (WHO 1999), NAFLD (2010 revised guideline) and TCM damp-heat stasis syndrome (2002 guideline); ALT/AST ≤100 IU/L, triglyceride ≤4.5 mmol/L, FBG ≤10 mmol/L, 2hPG ≤13.9 mmol/L.	Participants in other drug clinical trials; psychiatric patients; pregnant or lactating women.	43	9.8	41	8.1	43	46	160	NR	NR	80	80	27.8	4.3	28.1	3.7	5.9	3.5	6.3	4.1	Qingre Quzhuo Capsules	ZCY-2025-012	2.5g TID	patent	In-Hospital Preparation	12	N	N	N	N	N	N	Metformin Enteric-Coated Tablets	0.5g TID
DOC-087	CNKI	Clinical Study of 350 Cases of Tanggankang in the Treatment of Diabetes Mellitus Complicated with Non-Alcoholic Fatty Liver Disease	QIAN Qiuhai	2015	China	Chinese	Randomization method not specified	NR	NR	NR	NR	NR	1999 Diagnostic Criteria of the World Health Organization (WHO)	2006 Guidelines for the Diagnosis and Treatment of Non-Alcoholic Fatty Liver Disease, Developed by the Hepatology Branch of the Chinese Medical Association	Meet diagnostic criteria for T2DM complicated with NAFLD, as well as TCM consumptive thirst diagnosis and syndrome differentiation criteria.	Hepatic hyperglycemia; severe primary diseases, mental illness; infants, pregnancy/lactation, drug allergy; recent acute metabolic disorders; viral liver injury; poor compliance.	53.73	8	53.51	7.64	108	104	350	NR	NR	180	170	NR	NR	NR	NR	6.8	4.31	6.9	4.31	Tanggankang Granules	ZCY-2025-013	NR	patent	In-Hospital Preparation	8	N	N	N	N	N	N	Jiangtangjia Tablets / Inosine Tablets	6 tablets TID/0.2g TID
DOC-088	CNKI	Effect of Yuquan Capsules on Glucose-Lipid Metabolism Function in Patients with Type 2 Diabetes Mellitus Complicated with Non-Alcoholic Fatty Liver Disease	FAN Guoqia	2025	China	Chinese	Random number table method	NR	NR	NR	SEY〔2021〕018	NR	Chinese Guidelines for the Prevention and Treatment of Type 2 Diabetes (2017 Edition)	Guidelines for the Prevention and Treatment of Non-Alcoholic Fatty Liver Disease (2018 Updated Edition)	Clinically diagnosed with T2DM complicated by NAFLD; meet 2017 T2DM guideline (FBG≥7.0/random≥11.0mmol/L), 2018 NAFLD guideline (liver discomfort, abdominal distension, etc.), TCM qi-yin deficiency type; no alcohol dependence, no prior statins/glucocorticoids; complete data; ethically approved (SEY〔2021〕018), signed informed consent.	Diabetic acute complications; severe damage to other organs; malignant tumors; severe infections; abnormal digestive function; rheumatic immune diseases; drug-induced liver disease; loss to follow-up.	59.79	5.75	58.48	5.98	29	28	98	NR	NR	49	49	28.38	2.61	28.99	2.97	4.89	0.57	4.93	0.54	Yuquan Capsules	ZCY-2025-014	2.54QID	patent	Pharmacopoeia of the People's Republic of China (abbreviated as ChP)	24	N	N	N	N	Y	Metformin Hydrochloride Sustained-Release Tablets	Metformin Hydrochloride Sustained-Release Tablets	0.5g BID
DOC-089	CNKI	Observation on the Effect of Berberine Combined with Liraglutide in the Treatment of T2DM Complicated with Non-Alcoholic Fatty Liver Disease	ZHANG Cuncun	2023	China	Chinese	Complete randomization method	NR	NR	NR	NR	NR	Chinese Guidelines for the Prevention and Treatment of Type 2 Diabetes (2017 Edition)	Guidelines for the Prevention and Treatment of Non-Alcoholic Fatty Liver Disease (2018 Updated Edition)	Meet T2DM diagnostic criteria; imaging/histological biopsy consistent with NAFLD; disease duration >6 months and ≤5 years.	Severe complications; organ dysfunction; severe systemic diseases; mental illness, tumors, cognitive impairment; pregnancy/lactation; poor compliance.	43.21	8.14	42.85	6.23	34	30	114	NR	NR	57	57	25.47	1.28	25.28	1.51	NR	NR	NR	NR	Fufang Huangliansu Tablets	ZCY-2025-015	4片 TID	patent	Pharmacopoeia of the People's Republic of China (abbreviated as ChP)	12	N	N	N	N	Y	Liraglutide Injection	Liraglutide Injection	0.6~1.8 mg QD
DOC-090	Wanfang Data	Effect of Metformin Combined with Liuwei Dihuang Pills on Serum Disease-Related Molecule Levels in Patients with T2DM Complicated with NAFLD	ZHENG Zhongping	2015	China	Chinese	Random grouping by order of visit	NR	NR	NR	NR	NR	1999 Diagnostic Criteria of the World Health Organization (WHO)	2006 Guidelines for the Diagnosis and Treatment of Non-Alcoholic Fatty Liver Disease, Developed by the Hepatology Branch of the Chinese Medical Association	Newly diagnosed T2DM patients meeting 1999 WHO criteria; NAFLD diagnosed per 2006 Chinese guideline by Hepatology Society.	Excessive drinking; specific fatty liver-causing diseases; severe organ disorders/acute complications; liver function ≥2x ULN; FBG≥13.9mmol/L; pregnancy/lactation-related diabetes.	51.1	9.8	51.21	9.14	43	44	138	NR	NR	69	69	26.8	2.3	26.6	2.4	NR	NR	NR	NR	Liuwei Dihuang Pills	ZCY-2025-016	8粒 TID	patent	Key to Therapeutics of Children's Diseases	12	N	N	N	N	Y	Metformin Hydrochloride Tablets	Metformin Hydrochloride Tablets	0.5g TID
DOC-091	Wanfang Data	Clinical Observation on the Efficacy of Metformin Combined with Liuwei Dihuang Pills in the Treatment of Newly Diagnosed Type 2 Diabetes Mellitus Complicated with Non-Alcoholic Fatty Liver Disease	ZHENG Zhongping	2016	China	Chinese	Random grouping by order of visit	NR	NR	NR	NR	NR	1999 Diagnostic Criteria of the World Health Organization (WHO)	2006 Guidelines for the Diagnosis and Treatment of Non-Alcoholic Fatty Liver Disease, Developed by the Hepatology Branch of the Chinese Medical Association	First diagnosed with T2DM per 1999 WHO criteria; meet 2006 NAFLD criteria by Chinese Hepatology Society.	Excessive drinking (male≥140g/week, female≥70g/week); specific liver diseases; severe organ disorders/infections/acute diabetic complications; liver function≥2x ULN; FBG>13.9mmol/L; gestational diabetes/lactating women.	48.76	5.59	49.11	5.2	29	28	86	NR	NR	43	43	NR	NR	NR	NR	NR	NR	NR	NR	Liuwei Dihuang Pills	ZCY-2025-017	8粒 TID	patent	Key to Therapeutics of Children's Diseases	NR	N	N	N	N	Y	Metformin Hydrochloride Tablets	Metformin Hydrochloride Tablets	0.5g TID
DOC-092	CNKI	Effect of Berberine Hydrochloride Combined with Metformin on Body Fat Composition and Liver Fat Content in Patients with Type 2 Diabetes Mellitus Complicated with NAFLD	HU Jinhua	2021	China	Chinese	Random number table method	NR	NR	NR	NR	NR	Chinese Guidelines for the Prevention and Treatment of Type 2 Diabetes (2017 Edition)	Expert Consensus on TCM Diagnosis and Treatment of Non-Alcoholic Fatty Liver Disease (2010)	Adults aged 18-65 with T2DM (2017 guideline) + NAFLD (2010 guideline); Met 1000-2000mg/d monotherapy ≥3 months, HbA1C 7.0%-10.0%.	Type 1 diabetes, diabetic acute/chronic complications; BBR/Met intolerance/allergy; severe systemic diseases, abnormal renal/liver indices; excessive drinking; other liver/gastrointestinal diseases; pregnancy/lactation, mental illness; poor compliance, adverse events, FPG≥13.9mmol/L, loss to follow-up.	43.21	8.14	42.85	6.23	34	30	122	118	10	58	60	25.47	1.28	25.28	1.51	NR	NR	NR	NR	Berberine Hydrochloride	ZYDT-2025-001	0.5g TID	single	Pharmacopoeia of the People's Republic of China (abbreviated as ChP)	24	N	N	N	N	N	N	Placebo Simulated Tablets / Metformin Hydrochloride	0.5g TID
DOC-093	PubMed	Curcumin for Inflammation Control in Individuals with Type 2 Diabetes Mellitus and Metabolic Dysfunction-Associated Steatotic Liver Disease: A Randomized Controlled Trial	Metha Yaikwawong	2025	Thailand	English	Random number table method	Y	Double-blind	TCTR20140303003	SWUEC/FB 4/2556	NR	1999 Diagnostic Criteria of the World Health Organization (WHO)	A multisociety Delphi consensus statement on new fatty liver disease nomenclature. Hepatology 2023	≥35 years old; hepatic steatosis (CAP＞248 dB/m by FibroScan); low alcohol intake; no other liver/malignancy/kidney disorders, recent weight loss/bariatric surgery; only metformin for hyperglycemia.	Pregnancy/breastfeeding; other clinical trials; allergy to study supplement; uncontrolled hypertension/dyslipidemia; unwillingness to continue; T2DM needing other antidiabetics/insulin; no adjustment of regimens.	57.33	9.39	60.28	9.49	11	14	78	NR	NR	39	39	27.24	3.11	27.5	3.24	NR	NR	NR	NR	Curcumin	ZYDT-2025-002	6粒 QD	single	Pharmacopoeia of the People's Republic of China (abbreviated as ChP)	48	N	N	N	N	N	Y	Placebo Capsules / Metformin	NR
DOC-094	PubMed	The Effects of Ginger (Zingiber Officinale Roscoe) on Non-Alcoholic Fatty Liver Disease in Patients with Type 2 Diabetes Mellitus: A Randomized Double-Blinded Placebo-Controlled Clinical Trial	Parissa Sadat Ghoreishi	2024	Iran	English	Simple randomization	Y	Double-blind	ClinicalTrials.gov ID：NCT02289235	IR.SUMS.MED.REC.1396.90	Y	2012 ADA Diagnostic Criteria for Diabetes Mellitus	A multisociety Delphi consensus statement on new fatty liver disease nomenclature. Hepatology 2023	Adults aged 20-65 with controlled T2DM (ADA: FBS 80-130mg/dL, HbA1c<7%), NAFLD (ultrasound grade≥2, ALT≥1.5×ULN), BMI 18-35 kg/m².	Pregnancy/lactation; liver/thyroid/renal diseases, diabetic complications; alcohol intake; recent use of specific drugs; ginger allergy.	51.25	9.04	56.78	7.32	12	9	76	72	4	36	36	30.92	4.22	31.26	4.95	NR	NR	NR	NR	Ginger Powder	ZYDT-2025-003	1g BID	single	Pharmacopoeia of the People's Republic of China (abbreviated as ChP)	12	N	N	N	N	Y	Hypoglycemic Drugs	Placebo / Hypoglycemic Drugs	1g BID
DOC-095	Wanfang Data	Discussion on the Efficacy and Safety of Berberine Combined with Metformin in the Treatment of Non-Alcoholic Fatty Liver Disease Complicated with Type 2 Diabetes Mellitus	CUI Junfeng	2016	China	Chinese	Randomization method not specified	NR	NR	NR	NR	NR	1999 Diagnostic Criteria of the World Health Organization (WHO)	2006 Guidelines for the Diagnosis and Treatment of Non-Alcoholic Fatty Liver Disease, Developed by the Hepatology Branch of the Chinese Medical Association	Meet T2DM (WHO 1999) and NAFLD (2010 Chinese guideline) criteria.	Alcoholic/autoimmune liver disease; Type 1 diabetes, insulin users; diabetic acute complications; other systemic diseases affecting glucose-lipid metabolism.	50.85	7.26	51.59	8.97	28	30	80	NR	NR	40	40	NR	NR	NR	NR	8.65	3.33	9.07	3.47	Berberine	ZYDT-2025-004	0.5g TID	single	Pharmacopoeia of the People's Republic of China (abbreviated as ChP)	16	N	N	N	N	Y	Metformin	Metformin	0.5g TID
[truncated: 19 more columns]

## Sheet: S2intervention_has_herb
LinkID	intervention ID	intervention type	intervention name	HerbID	Chinese Materia Medica (Original Name)	Chinese Materia Medica (Pharmacopoeia of the People’s Republic of China Standard Name)	HerbName（Latin name）	dose	unit	Processing	Source ID
FHL-2025-001-01	JD-2025-001	Classic formula	Modified Jinlingzi Powder	H-2025-001	Toosendan Fruit	Toosendan Fruit	Melia toosendan Sieb. et Zucc.	12	g	Unspecified	DOC-001
FHL-2025-001-02	JD-2025-001	Classic formula	Modified Jinlingzi Powder	H-2025-002	Yanhusuo Rhizome	Yanhusuo Rhizome	Corydalis yanhusuoW.T.Wang	12	g	Unspecified	DOC-001
FHL-2025-001-03	JD-2025-001	Classic formula	Modified Jinlingzi Powder	H-2025-003	Bupleurum Root	Bupleurum Root	Bupleurum chinense DC	12	g	Unspecified	DOC-001
FHL-2025-001-04	JD-2025-001	Classic formula	Modified Jinlingzi Powder	H-2025-004	Nutgrass Galingale Rhizome	Nutgrass Galingale Rhizome	Cyperus rotundus L.	12	g	Unspecified	DOC-001
FHL-2025-001-05	JD-2025-001	Classic formula	Modified Jinlingzi Powder	H-2025-005	Turmeric Root-tuber	Turmeric Root-tuber	Curcuma wenyujin Y. H. Chen et C. Ling	12	g	Unspecified	DOC-001
FHL-2025-001-06	JD-2025-001	Classic formula	Modified Jinlingzi Powder	H-2025-006	Sichuan Lovage Rhizome	Sichuan Lovage Rhizome	Ligusticum chuanxiong Hort.	12	g	Unspecified	DOC-001
FHL-2025-001-07	JD-2025-001	Classic formula	Modified Jinlingzi Powder	H-2025-007	Immature Bitter Orange	Immature Bitter Orange	Citrus aurantium L.	12	g	Unspecified	DOC-001
FHL-2025-001-08	JD-2025-001	Classic formula	Modified Jinlingzi Powder	H-2025-008	Red Peony Root	Red Peony Root	Paeonia lactiflora Pall.	12	g	Unspecified	DOC-001
FHL-2025-001-09	JD-2025-001	Classic formula	Modified Jinlingzi Powder	H-2025-009	Danshen Root	Danshen Root	Salvia miltiorrhiza Bge.	20	g	Unspecified	DOC-001
FHL-2025-001-10	JD-2025-001	Classic formula	Modified Jinlingzi Powder	H-2025-010	Glabrous Greenbrier Rhizome	Glabrous Greenbrier Rhizome	Smilax glabra Roxb.	15	g	Unspecified	DOC-001
FHL-2025-001-11	JD-2025-001	Classic formula	Modified Jinlingzi Powder	H-2025-011	Christina Loosestrife Herb	Christina Loosestrife Herb	Lysimachia christinae Hance	15	g	Unspecified	DOC-001
FHL-2025-002-01	ZJ-2025-001	Custom formula	Yangyin Yunjin Formula	H-2025-012	Solomonseal Rhizome	Solomonseal Rhizome	Polygonatum sibiricum Red.	20	g	Unspecified	DOC-002
FHL-2025-002-02	ZJ-2025-001	Custom formula	Yangyin Yunjin Formula	H-2025-013	Codonopsis Root	Codonopsis Root	Codonopsis pilosula (Franch.) Nannf.	15	g	Unspecified	DOC-002
FHL-2025-002-03	ZJ-2025-001	Custom formula	Yangyin Yunjin Formula	H-2025-014	Rehmannia Root	Rehmannia Root	Rehmannia glutinosa Libosch.	15	g	Raw	DOC-002
FHL-2025-002-04	ZJ-2025-001	Custom formula	Yangyin Yunjin Formula	H-2025-015	Stir-fried Atractylodes Rhizome with Bran	Atractylodes Rhizome with Bran	Atractylodes lancea (Thunb.) DC.	10	g	Stir-fried with Wheat Bran	DOC-002
FHL-2025-002-05	ZJ-2025-001	Custom formula	Yangyin Yunjin Formula	H-2025-016	Kudzuvine Root	Kudzuvine Root	Pueraria lobata (Willd.) Ohwi	10	g	Unspecified	DOC-002
FHL-2025-002-06	ZJ-2025-001	Custom formula	Yangyin Yunjin Formula	H-2025-017	Lightyellow Sophora Root	Lightyellow Sophora Root	Sophora flavescens Ait.	10	g	Unspecified	DOC-002
FHL-2025-002-07	ZJ-2025-001	Custom formula	Yangyin Yunjin Formula	H-2025-018	Dwarf Lilyturf Tuber	Dwarf Lilyturf Tuber	Sophora flavescens Ait.	10	g	Unspecified	DOC-002
FHL-2025-002-08	ZJ-2025-001	Custom formula	Yangyin Yunjin Formula	H-2025-019	Fleeceflower Root	Fleeceflower Root	Polygonum multiflorum Thunb.	10	g	Unspecified	DOC-002
FHL-2025-002-09	ZJ-2025-001	Custom formula	Yangyin Yunjin Formula	H-2025-020	Asiatic Cornelian Cherry Fruit	Asiatic Cornelian Cherry Fruit	Cornus officinalis Sieb.et Zucc.	10	g	Unspecified	DOC-002
FHL-2025-002-10	ZJ-2025-001	Custom formula	Yangyin Yunjin Formula	H-2025-021	Indian Bread	Indian Bread	Poria cocos（Schw.）Wolf	10	g	Unspecified	DOC-002
FHL-2025-002-11	ZJ-2025-001	Custom formula	Yangyin Yunjin Formula	H-2025-022	Eupatorium Herb	Eupatorium Herb	Eupatorium fortunei Turcz.	10	g	Unspecified	DOC-002
FHL-2025-002-12	ZJ-2025-001	Custom formula	Yangyin Yunjin Formula	H-2025-023	Anemarrhena Rhizome	Anemarrhena Rhizome	Anemarrhena asphodeloides Bge.	10	g	Unspecified	DOC-002
FHL-2025-002-13	ZJ-2025-001	Custom formula	Yangyin Yunjin Formula	H-2025-024	Epimedium Herb	Epimedium Herb	Epimedium brevicornu Maxim.	10	g	Unspecified	DOC-002
FHL-2025-002-14	ZJ-2025-001	Custom formula	Yangyin Yunjin Formula	H-2025-009	Danshen Root	Danshen Root	Salvia miltiorrhiza Bge.	10	g	Unspecified	DOC-002
FHL-2025-002-15	ZJ-2025-001	Custom formula	Yangyin Yunjin Formula	H-2025-025	Chinese Wolfberry Bark	Chinese Wolfberry Bark	Lycium chinense Mill.	10	g	Unspecified	DOC-002
FHL-2025-003-01	ZJ-2025-002	Custom formula	Quzhi Jiangtang Formula	H-2025-026	Milkvetch Root	Milkvetch Root	Astragalus membranaceus（Fisch.）Bge.	15	g	Unspecified	DOC-003
FHL-2025-003-02	ZJ-2025-002	Custom formula	Quzhi Jiangtang Formula	H-2025-003	Bupleurum Root	Bupleurum Root	Bupleurum chinense DC	6	g	Unspecified	DOC-003
FHL-2025-003-03	ZJ-2025-002	Custom formula	Quzhi Jiangtang Formula	H-2025-007	Immature Bitter Orange	Immature Bitter Orange	Citrus aurantium L.	10	g	Unspecified	DOC-003
FHL-2025-003-04	ZJ-2025-002	Custom formula	Quzhi Jiangtang Formula	H-2025-027	White Peony Root	White Peony Root	Paeonia lactiflora Pall.	10	g	Unspecified	DOC-003
FHL-2025-003-05	ZJ-2025-002	Custom formula	Quzhi Jiangtang Formula	H-2025-028	Hawthorn Fruit	Hawthorn Fruit	Crataegus pinnatifida Bge.var.major N.E.Br.	10	g	Unspecified	DOC-003
FHL-2025-003-06	ZJ-2025-002	Custom formula	Quzhi Jiangtang Formula	H-2025-029	Sanqi Ginseng	Sanqi Ginseng	Panax notoginseng（Burk.）F.H.Chen	2	g	Unspecified	DOC-003
FHL-2025-003-07	ZJ-2025-002	Custom formula	Quzhi Jiangtang Formula	H-2025-009	Danshen Root	Danshen Root	Salvia miltiorrhiza Bge.	10	g	Unspecified	DOC-003
FHL-2025-003-08	ZJ-2025-002	Custom formula	Quzhi Jiangtang Formula	H-2025-021	Indian Bread	Indian Bread	Poria cocos（Schw.）Wolf	10	g	Unspecified	DOC-003
FHL-2025-003-09	ZJ-2025-002	Custom formula	Quzhi Jiangtang Formula	H-2025-030	Largehead Atractylodes Rhizome	Largehead Atractylodes Rhizome	Atractylodes macrocephala Koidz.	10	g	Unspecified	DOC-003
FHL-2025-003-10	ZJ-2025-002	Custom formula	Quzhi Jiangtang Formula	H-2025-031	Dendrobium	Dendrobium	Dendrobium nobile Lindl.	15	g	Unspecified	DOC-003
FHL-2025-003-11	ZJ-2025-002	Custom formula	Quzhi Jiangtang Formula	H-2025-032	Turmeric	Turmeric	Curcuma longa L.	6	g	Unspecified	DOC-003
FHL-2025-003-12	ZJ-2025-002	Custom formula	Quzhi Jiangtang Formula	H-2025-033	Coptis Root	Coptis Root	Coptis chinensis Franch.	10	g	Unspecified	DOC-003
FHL-2025-003-13	ZJ-2025-002	Custom formula	Quzhi Jiangtang Formula	H-2025-034	Tangerine Peel	Tangerine Peel	Citrus reticulata Blanco	15	g	Unspecified	DOC-003
FHL-2025-004-01	ZJ-2025-003	Custom formula	Danzhi Tiaozhi Formula	H-2025-003	Bupleurum Root	Bupleurum Root	Bupleurum chinense DC	12	g	Unspecified	DOC-004
FHL-2025-004-02	ZJ-2025-003	Custom formula	Danzhi Tiaozhi Formula	H-2025-033	Coptis Root	Coptis Root	Coptis chinensis Franch.	10	g	Unspecified	DOC-004
FHL-2025-004-03	ZJ-2025-003	Custom formula	Danzhi Tiaozhi Formula	H-2025-037	Scutellaria Root	Scutellaria Root	Scutellaria baicalensis Georgi	10	g	Unspecified	DOC-004
FHL-2025-004-04	ZJ-2025-003	Custom formula	Danzhi Tiaozhi Formula	H-2025-009	Danshen Root	Danshen Root	Salvia miltiorrhiza Bge.	30	g	Unspecified	DOC-004
FHL-2025-004-05	ZJ-2025-003	Custom formula	Danzhi Tiaozhi Formula	H-2025-038	Tree Peony Bark	Tree Peony Bark	Paeonia suffruticosa Andr.	10	g	Unspecified	DOC-004
FHL-2025-004-06	ZJ-2025-003	Custom formula	Danzhi Tiaozhi Formula	H-2025-039	Stir-fried Gardenia Fruit	Gardenia Fruit	Gardenia jasminoides Ellis	10	g	Stir-fried	DOC-004
FHL-2025-004-07	ZJ-2025-003	Custom formula	Danzhi Tiaozhi Formula	H-2025-040	Salt-processed Litchi Seed	Litchi Seed	Litchi chinensis Sonn.	30	g	Salt	DOC-004
FHL-2025-004-08	ZJ-2025-003	Custom formula	Danzhi Tiaozhi Formula	H-2025-041	Rhubarb Root	Rhubarb Root	Rheum palmatum L.	10	g	Unspecified	DOC-004
FHL-2025-004-09	ZJ-2025-003	Custom formula	Danzhi Tiaozhi Formula	H-2025-042	Goji Berry	Goji Berry	Lycium barbarum L.	10	g	Unspecified	DOC-004
FHL-2025-004-10	ZJ-2025-003	Custom formula	Danzhi Tiaozhi Formula	H-2025-043	Stir-fried Tribulus Fruit	Tribulus Fruit	Tribulus terrestris L.	30	g	Unspecified	DOC-004
FHL-2025-004-11	ZJ-2025-003	Custom formula	Danzhi Tiaozhi Formula	H-2025-044	Lotus Leaf	Lotus Leaf	Nelumbo nucifera Gaertn.	10	g	Unspecified	DOC-004
FHL-2025-005-01	ZJ-2025-004	Custom formula	Shuangye Powder	H-2025-045	Mulberry Leaf	Mulberry Leaf	Morus alba L.	15	g	Unspecified	DOC-005
FHL-2025-005-02	ZJ-2025-004	Custom formula	Shuangye Powder	H-2025-044	Lotus Leaf	Lotus Leaf	Nelumbo nucifera Gaertn.	30	g	Unspecified	DOC-005
FHL-2025-005-03	ZJ-2025-004	Custom formula	Shuangye Powder	H-2025-046	Grassleaf Sweetflag Rhizome	Grassleaf Sweetflag Rhizome	Acorus tatarinowii Schott	6	g	Unspecified	DOC-005
FHL-2025-005-04	ZJ-2025-004	Custom formula	Shuangye Powder	H-2025-047	Hirsute Shiny Bugleweed Herb	Hirsute Shiny Bugleweed Herb	Lycopus lucidus Turcz.var.hirtus Regel	15	g	Unspecified	DOC-005
FHL-2025-005-05	ZJ-2025-004	Custom formula	Shuangye Powder	H-2025-026	Milkvetch Root	Milkvetch Root	Astragalus membranaceus（Fisch.）Bge.	30	g	Unspecified	DOC-005
FHL-2025-005-06	ZJ-2025-004	Custom formula	Shuangye Powder	H-2025-030	Stir-fried Largehead Atractylodes Rhizome	Largehead Atractylodes Rhizome	Atractylodes macrocephala Koidz.	10	g	Stir-fried	DOC-005
FHL-2025-005-07	ZJ-2025-004	Custom formula	Shuangye Powder	H-2025-048	Chinese Yam Rhizome	Chinese Yam Rhizome	Dioscorea opposita Thunb.	15	g	Unspecified	DOC-005
FHL-2025-005-08	ZJ-2025-004	Custom formula	Shuangye Powder	H-2025-021	Indian Bread	Indian Bread	Poria cocos（Schw.）Wolf	15	g	Unspecified	DOC-005
FHL-2025-005-09	ZJ-2025-004	Custom formula	Shuangye Powder	H-2025-009	Danshen Root	Danshen Root	Salvia miltiorrhiza Bge.	15	g	Unspecified	DOC-005
FHL-2025-005-10	ZJ-2025-004	Custom formula	Shuangye Powder	H-2025-049	Suberect Spatholobus Stem	Suberect Spatholobus Stem	Spatholobus suberectus Dunn	15	g	Unspecified	DOC-005
FHL-2025-005-11	ZJ-2025-004	Custom formula	Shuangye Powder	H-2025-050	Motherwort Herb	Motherwort Herb	Leonurus japonicus Houtt.	15	g	Unspecified	DOC-005
FHL-2025-005-12	ZJ-2025-004	Custom formula	Shuangye Powder	H-2025-051	Licorice Root	Licorice Root	Glycyrrhiza uralensis Fisch.	5	g	Unspecified	DOC-005
FHL-2025-006-01	ZJ-2025-005	Custom formula	Jianpi Xiaozhi Formula	H-2025-052	Heterophylly Falsestarwort Root	Heterophylly Falsestarwort Root	Pseudostellaria heterophylla (Miq.) Pax ex Pax et Hoffm.	25	g	Unspecified	DOC-006
FHL-2025-006-02	ZJ-2025-005	Custom formula	Jianpi Xiaozhi Formula	H-2025-053	Prepared Pinellia Tuber	Pinellia Tuber	Pinellia ternata（Thunb.）Breit.	9	g	Fa	DOC-006
FHL-2025-006-03	ZJ-2025-005	Custom formula	Jianpi Xiaozhi Formula	H-2025-054	Bamboo Shavings	Bamboo Shavings	Bambusa tuldoides Munro	10	g	Unspecified	DOC-006
FHL-2025-006-04	ZJ-2025-005	Custom formula	Jianpi Xiaozhi Formula	H-2025-033	Coptis Root	Coptis Root	Coptis chinensis Franch.	6	g	Unspecified	DOC-006
FHL-2025-006-05	ZJ-2025-005	Custom formula	Jianpi Xiaozhi Formula	H-2025-030	Raw Largehead Atractylodes Rhizome	Largehead Atractylodes Rhizome	Atractylodes macrocephala Koidz.	15	g	Raw	DOC-006
FHL-2025-006-06	ZJ-2025-005	Custom formula	Jianpi Xiaozhi Formula	H-2025-034	Tangerine Peel	Tangerine Peel	Citrus reticulata Blanco	12	g	Unspecified	DOC-006
FHL-2025-006-07	ZJ-2025-005	Custom formula	Jianpi Xiaozhi Formula	H-2025-055	Peach Seed	Peach Seed	Prunus persica（L.）Batsch	10	g	Unspecified	DOC-006
FHL-2025-006-08	ZJ-2025-005	Custom formula	Jianpi Xiaozhi Formula	H-2025-056	Safflower	Safflower	Carthamus tinctorius L.	15	g	Unspecified	DOC-006
FHL-2025-006-09	ZJ-2025-005	Custom formula	Jianpi Xiaozhi Formula	H-2025-016	Roasted Kudzuvine Root	Kudzuvine Root	Pueraria lobata (Willd.) Ohwi	25	g	Roasted in Wrap	DOC-006
FHL-2025-006-10	ZJ-2025-005	Custom formula	Jianpi Xiaozhi Formula	H-2025-057	Gastrodia Tuber	Gastrodia Tuber	Gastrodia elata Bl.	15	g	Unspecified	DOC-006
FHL-2025-006-11	ZJ-2025-005	Custom formula	Jianpi Xiaozhi Formula	H-2025-058	Green Plum Blossom	Plum Blossom	Prunus mume（Sieb.）Sieb.et Zucc.	20	g	Unspecified	DOC-006
FHL-2025-007-01	JD-2025-002	Classic formula	Banxia Xiexin Formula	H-2025-053	Pinellia Tuber	Pinellia Tuber	Pinellia ternata（Thunb.）Breit.	NR	g	Unspecified	DOC-007
FHL-2025-007-02	JD-2025-002	Classic formula	Banxia Xiexin Formula	H-2025-037	Scutellaria Root	Scutellaria Root	Scutellaria baicalensis Georgi	NR	g	Unspecified	DOC-007
FHL-2025-007-03	JD-2025-002	Classic formula	Banxia Xiexin Formula	H-2025-033	Coptis Root	Coptis Root	Coptis chinensis Franch.	NR	g	Unspecified	DOC-007
FHL-2025-007-04	JD-2025-002	Classic formula	Banxia Xiexin Formula	H-2025-051	Honey-processed Licorice Root	Licorice Root	Glycyrrhiza uralensis Fisch.	NR	g	Stir-baked	DOC-007
FHL-2025-007-05	JD-2025-002	Classic formula	Banxia Xiexin Formula	H-2025-059	Dried Ginger	Dried Ginger	Zingiber officinale Rosc.	NR	g	Unspecified	DOC-007
FHL-2025-007-06	JD-2025-002	Classic formula	Banxia Xiexin Formula	H-2025-060	Ginseng	Ginseng	Panax ginseng C.A.Mey.	NR	g	Unspecified	DOC-007
FHL-2025-007-07	JD-2025-002	Classic formula	Banxia Xiexin Formula	H-2025-061	Chinese Date	Chinese Date	Ziziphus jujuba Mill.	NR	g	Unspecified	DOC-007
FHL-2025-008-01	JD-2025-003	Classic formula	Modified Erchen Formula	H-2025-062	Exocarpium Citri Grandis	Exocarpium Citri Grandis	Citrus grandis'Tomentosa'	12	g	Unspecified	DOC-008
FHL-2025-008-02	JD-2025-003	Classic formula	Modified Erchen Formula	H-2025-053	Ginger-processed Pinellia Tuber	Pinellia Tuber	Pinellia ternata（Thunb.）Breit.	9	g	Processed with Ginger	DOC-008
FHL-2025-008-03	JD-2025-003	Classic formula	Modified Erchen Formula	H-2025-021	Indian Bread	Indian Bread	Poria cocos（Schw.）Wolf	20	g	Unspecified	DOC-008
FHL-2025-008-04	JD-2025-003	Classic formula	Modified Erchen Formula	H-2025-063	Smoked Plum	Smoked Plum	Prunus mume（Sieb.）Sieb.et Zucc.	9	g	Unspecified	DOC-008
FHL-2025-008-05	JD-2025-003	Classic formula	Modified Erchen Formula	H-2025-054	Bamboo Shavings	Bamboo Shavings	Bambusa tuldoides Munro	10	g	Unspecified	DOC-008
FHL-2025-008-06	JD-2025-003	Classic formula	Modified Erchen Formula	H-2025-030	Largehead Atractylodes Rhizome	Largehead Atractylodes Rhizome	Atractylodes macrocephala Koidz.	12	g	Unspecified	DOC-008
FHL-2025-008-07	JD-2025-003	Classic formula	Modified Erchen Formula	H-2025-009	Danshen Root	Danshen Root	Salvia miltiorrhiza Bge.	12	g	Unspecified	DOC-008
FHL-2025-008-08	JD-2025-003	Classic formula	Modified Erchen Formula	H-2025-035	Bitter Orange	Bitter Orange	Citrus aurantium L.	12	g	Unspecified	DOC-008
FHL-2025-008-09	JD-2025-003	Classic formula	Modified Erchen Formula	H-2025-015	Atractylodes Rhizome with Bran	Atractylodes Rhizome with Bran	Atractylodes lancea (Thunb.) DC.	12	g	Unspecified	DOC-008
FHL-2025-008-10	JD-2025-003	Classic formula	Modified Erchen Formula	H-2025-064	Sichuan Akebia Stem	Sichuan Akebia Stem	Clematis armandii Franch.	6	g	Unspecified	DOC-008
FHL-2025-009-01	ZJ-2025-006	Custom formula	Yiqi Jianpi Formula	H-2025-026	Raw Milkvetch Root	Milkvetch Root	Astragalus membranaceus（Fisch.）Bge.	15	g	Raw	DOC-009
FHL-2025-009-02	ZJ-2025-006	Custom formula	Yiqi Jianpi Formula	H-2025-067	American Ginseng	American Ginseng	Panax quinquefolium L.	10	g	Unspecified	DOC-009
FHL-2025-009-03	ZJ-2025-006	Custom formula	Yiqi Jianpi Formula	H-2025-009	Danshen Root	Danshen Root	Salvia miltiorrhiza Bge.	10	g	Unspecified	DOC-009
FHL-2025-009-04	ZJ-2025-006	Custom formula	Yiqi Jianpi Formula	H-2025-028	Cleaned Hawthorn Fruit	Hawthorn Fruit	Crataegus pinnatifida Bge.var.major N.E.Br.	10	g	Purification	DOC-009
FHL-2025-009-05	ZJ-2025-006	Custom formula	Yiqi Jianpi Formula	H-2025-044	Lotus Leaf	Lotus Leaf	Nelumbo nucifera Gaertn.	10	g	Unspecified	DOC-009
FHL-2025-009-06	ZJ-2025-006	Custom formula	Yiqi Jianpi Formula	H-2025-068	Salt-processed Alisma Rhizome	Alisma Rhizome	Alisma orientale（Sam.）Juzep.	10	g	Salt	DOC-009
FHL-2025-009-07	ZJ-2025-006	Custom formula	Yiqi Jianpi Formula	H-2025-069	Wine-processed Glossy Privet Fruit	Glossy Privet Fruit	Ligustrum lucidum Ait.	8	g	Processed with Wine	DOC-009
FHL-2025-009-08	ZJ-2025-006	Custom formula	Yiqi Jianpi Formula	H-2025-070	Eclipta Herb	Eclipta Herb	Eclipta prostrata L.	8	g	Unspecified	DOC-009
FHL-2025-009-09	ZJ-2025-006	Custom formula	Yiqi Jianpi Formula	H-2025-071	Fiveleaf Gynostemma Herb	Fiveleaf Gynostemma Herb	Gynostemma pentaphyllum (Thunb.) Makino	5	g	Unspecified	DOC-009
FHL-2025-009-10	ZJ-2025-006	Custom formula	Yiqi Jianpi Formula	H-2025-029	Sanqi Ginseng Powder	Sanqi Ginseng	Panax notoginseng（Burk.）F.H.Chen	5	g	Grinding into Powder	DOC-009
FHL-2025-009-11	ZJ-2025-006	Custom formula	Yiqi Jianpi Formula	H-2025-051	Honey-processed Licorice Root	Licorice Root	Glycyrrhiza uralensis Fisch.	3	g	Raw	DOC-009
FHL-2025-010-01	ZJ-2025-007	Custom formula	Yixiao Formula	H-2025-026	Milkvetch Root	Milkvetch Root	Astragalus membranaceus（Fisch.）Bge.	10	g	Unspecified	DOC-010
FHL-2025-010-02	ZJ-2025-007	Custom formula	Yixiao Formula	H-2025-052	Heterophylly Falsestarwort Root	Heterophylly Falsestarwort Root	Pseudostellaria heterophylla (Miq.) Pax ex Pax et Hoffm.	30	g	Unspecified	DOC-010
FHL-2025-010-03	ZJ-2025-007	Custom formula	Yixiao Formula	H-2025-018	Dwarf Lilyturf Tuber	Dwarf Lilyturf Tuber	Sophora flavescens Ait.	10	g	Unspecified	DOC-010
FHL-2025-010-04	ZJ-2025-007	Custom formula	Yixiao Formula	H-2025-072	Schisandra Berry	Schisandra Berry	Schisandra chinensis（Turcz.）Baill.	10	g	Unspecified	DOC-010
FHL-2025-010-05	ZJ-2025-007	Custom formula	Yixiao Formula	H-2025-009	Danshen Root	Danshen Root	Salvia miltiorrhiza Bge.	10	g	Unspecified	DOC-010
FHL-2025-010-06	ZJ-2025-007	Custom formula	Yixiao Formula	H-2025-073	Chinese Angelica Root	Chinese Angelica Root	Angelica sinensis（Oliv.）Diels	10	g	Unspecified	DOC-010
FHL-2025-010-07	ZJ-2025-007	Custom formula	Yixiao Formula	H-2025-008	Red Peony Root	Red Peony Root	Paeonia lactiflora Pall.	15	g	Unspecified	DOC-010
FHL-2025-010-08	ZJ-2025-007	Custom formula	Yixiao Formula	H-2025-074	Winged Euonymus Twig	Winged Euonymus Twig	Euonymus alatus（Thunb.）Sieb.	10	g	Unspecified	DOC-010
FHL-2025-010-09	ZJ-2025-007	Custom formula	Yixiao Formula	H-2025-065	Zhejiang Fritillary Bulb	Zhejiang Fritillary Bulb	Fritillaria thunbergii Miq.	10	g	Unspecified	DOC-010
FHL-2025-010-10	ZJ-2025-007	Custom formula	Yixiao Formula	H-2025-075	Common Selfheal Herb	Common Selfheal Herb	Prunella vulgaris L.	10	g	Unspecified	DOC-010
FHL-2025-011-01	JD-2025-004	Classic formula	Modified Shenling Baizhu Powder Combined with Erchen Formula	H-2025-030	Stir-fried Largehead Atractylodes Rhizome with Bran	Largehead Atractylodes Rhizome	Atractylodes macrocephala Koidz.	10	g	Stir-fried with Wheat Bran	DOC-011
FHL-2025-011-02	JD-2025-004	Classic formula	Modified Shenling Baizhu Powder Combined with Erchen Formula	H-2025-021	Indian Bread	Indian Bread	Poria cocos（Schw.）Wolf	10	g	Unspecified	DOC-011
FHL-2025-011-03	JD-2025-004	Classic formula	Modified Shenling Baizhu Powder Combined with Erchen Formula	H-2025-013	Codonopsis Root	Codonopsis Root	Codonopsis pilosula (Franch.) Nannf.	10	g	Unspecified	DOC-011
FHL-2025-011-04	JD-2025-004	Classic formula	Modified Shenling Baizhu Powder Combined with Erchen Formula	H-2025-076	Stir-fried Medicated Leaven	Medicated Leaven	Massa Medicata Fermentata	10	g	Stir-fried	DOC-011
FHL-2025-011-05	JD-2025-004	Classic formula	Modified Shenling Baizhu Powder Combined with Erchen Formula	H-2025-036	Costus Root	Costus Root	Aucklandia lappa Decne.	10	g	Unspecified	DOC-011
FHL-2025-011-06	JD-2025-004	Classic formula	Modified Shenling Baizhu Powder Combined with Erchen Formula	H-2025-048	Chinese Yam Rhizome	Chinese Yam Rhizome	Dioscorea opposita Thunb.	10	g	Unspecified	DOC-011
FHL-2025-011-07	JD-2025-004	Classic formula	Modified Shenling Baizhu Powder Combined with Erchen Formula	H-2025-077	Stir-fried White Hyacinth Bean	White Hyacinth Bean	Dolichos lablab L.	10	g	Stir-fried	DOC-011
FHL-2025-011-08	JD-2025-004	Classic formula	Modified Shenling Baizhu Powder Combined with Erchen Formula	H-2025-051	Honey-processed Licorice Root	Licorice Root	Glycyrrhiza uralensis Fisch.	6	g	Stir-baked	DOC-011
FHL-2025-011-09	JD-2025-004	Classic formula	Modified Shenling Baizhu Powder Combined with Erchen Formula	H-2025-078	Roasted Ginger	Roasted Ginger	Zingiber officinale Rosc.	6	g	Stir-baking	DOC-011
FHL-2025-011-10	JD-2025-004	Classic formula	Modified Shenling Baizhu Powder Combined with Erchen Formula	H-2025-079	Cassia Twig	Cassia Twig	Cinnamomum cassia Presl	6	g	Unspecified	DOC-011
FHL-2025-011-11	JD-2025-004	Classic formula	Modified Shenling Baizhu Powder Combined with Erchen Formula	H-2025-053	Ginger-processed Pinellia Tuber	Pinellia Tuber	Pinellia ternata（Thunb.）Breit.	9	g	Processed with Ginger	DOC-011
FHL-2025-011-12	JD-2025-004	Classic formula	Modified Shenling Baizhu Powder Combined with Erchen Formula	H-2025-027	White Peony Root	White Peony Root	Paeonia lactiflora Pall.	9	g	Unspecified	DOC-011
FHL-2025-011-13	JD-2025-004	Classic formula	Modified Shenling Baizhu Powder Combined with Erchen Formula	H-2025-034	Tangerine Peel	Tangerine Peel	Citrus reticulata Blanco	9	g	Unspecified	DOC-011
FHL-2025-011-14	JD-2025-004	Classic formula	Modified Shenling Baizhu Powder Combined with Erchen Formula	H-2025-004	Vinegar-processed Nutgrass Galingale Rhizome	Nutgrass Galingale Rhizome	Cyperus rotundus L.	9	g	Vinegar	DOC-011
FHL-2025-011-15	JD-2025-004	Classic formula	Modified Shenling Baizhu Powder Combined with Erchen Formula	H-2025-080	Perilla Leaf	Perilla Leaf	Perilla frutescens（L.）Britt.	9	g	Unspecified	DOC-011
FHL-2025-011-16	JD-2025-004	Classic formula	Modified Shenling Baizhu Powder Combined with Erchen Formula	H-2025-081	Coix Seed	Coix Seed	Coix lacryma-jobi L.var.mayuen（Roman.）Stapf	30	g	Unspecified	DOC-011
FHL-2025-011-17	JD-2025-004	Classic formula	Modified Shenling Baizhu Powder Combined with Erchen Formula	H-2025-026	Milkvetch Root	Milkvetch Root	Astragalus membranaceus（Fisch.）Bge.	20	g	Unspecified	DOC-011
FHL-2025-011-18	JD-2025-004	Classic formula	Modified Shenling Baizhu Powder Combined with Erchen Formula	H-2025-082	Amomum Fruit	Amomum Fruit	Amomum villosum Lour.	6	g	Unspecified	DOC-011
FHL-2025-012-01	JD-2025-005	Classic formula	Modified Jiawei Shuilu Erxian Pellet	H-2025-083	Gordon Euryale Seed	Gordon Euryale Seed	Euryale ferox Salisb.	20	g	Unspecified	DOC-012
FHL-2025-012-02	JD-2025-005	Classic formula	Modified Jiawei Shuilu Erxian Pellet	H-2025-084	Cherokee Rose Fruit	Cherokee Rose Fruit	Rosa laevigata Michx.	20	g	Unspecified	DOC-012
FHL-2025-012-03	JD-2025-005	Classic formula	Modified Jiawei Shuilu Erxian Pellet	H-2025-033	Coptis Root	Coptis Root	Coptis chinensis Franch.	10	g	Unspecified	DOC-012
FHL-2025-012-04	JD-2025-005	Classic formula	Modified Jiawei Shuilu Erxian Pellet	H-2025-026	Raw Milkvetch Root	Milkvetch Root	Astragalus membranaceus（Fisch.）Bge.	30	g	Raw	DOC-012
FHL-2025-013-01	ZJ-2025-008	Custom formula	Bushen Jianpi Formula	H-2025-024	Epimedium Herb	Epimedium Herb	Epimedium brevicornu Maxim.	12	g	Unspecified	DOC-013
FHL-2025-013-02	ZJ-2025-008	Custom formula	Bushen Jianpi Formula	H-2025-085	Deer Horn Glue	Deer Horn Glue	Cervus nippon Temminck	15	g	Unspecified	DOC-013
FHL-2025-013-03	ZJ-2025-008	Custom formula	Bushen Jianpi Formula	H-2025-012	Solomonseal Rhizome	Solomonseal Rhizome	Polygonatum sibiricum Red.	12	g	Unspecified	DOC-013
FHL-2025-013-04	ZJ-2025-008	Custom formula	Bushen Jianpi Formula	H-2025-086	Flatstem Milkvetch Seed	Flatstem Milkvetch Seed	Astragalus complanatus R.Br.	15	g	Unspecified	DOC-013
FHL-2025-013-05	ZJ-2025-008	Custom formula	Bushen Jianpi Formula	H-2025-019	Processed Fleeceflower Root	Fleeceflower Root	Polygonum multiflorum Thunb.	15	g	Processed	DOC-013
FHL-2025-013-06	ZJ-2025-008	Custom formula	Bushen Jianpi Formula	H-2025-026	Milkvetch Root	Milkvetch Root	Astragalus membranaceus（Fisch.）Bge.	30	g	Unspecified	DOC-013
FHL-2025-013-07	ZJ-2025-008	Custom formula	Bushen Jianpi Formula	H-2025-048	Chinese Yam Rhizome	Chinese Yam Rhizome	Dioscorea opposita Thunb.	30	g	Unspecified	DOC-013
FHL-2025-013-08	ZJ-2025-008	Custom formula	Bushen Jianpi Formula	H-2025-016	Kudzuvine Root	Kudzuvine Root	Pueraria lobata (Willd.) Ohwi	30	g	Unspecified	DOC-013
FHL-2025-013-09	ZJ-2025-008	Custom formula	Bushen Jianpi Formula	H-2025-009	Danshen Root	Danshen Root	Salvia miltiorrhiza Bge.	30	g	Unspecified	DOC-013
FHL-2025-013-10	ZJ-2025-008	Custom formula	Bushen Jianpi Formula	H-2025-041	Processed Rhubarb Root	Rhubarb Root	Rheum palmatum L.	10	g	Processed	DOC-013
FHL-2025-014-01	ZJ-2025-009	Custom formula	Lipi Huatan Quyu Formula	H-2025-026	Milkvetch Root	Milkvetch Root	Astragalus membranaceus（Fisch.）Bge.	25	g	Unspecified	DOC-014
FHL-2025-014-02	ZJ-2025-009	Custom formula	Lipi Huatan Quyu Formula	H-2025-009	Danshen Root	Danshen Root	Salvia miltiorrhiza Bge.	25	g	Unspecified	DOC-014
FHL-2025-014-03	ZJ-2025-009	Custom formula	Lipi Huatan Quyu Formula	H-2025-030	Largehead Atractylodes Rhizome	Largehead Atractylodes Rhizome	Atractylodes macrocephala Koidz.	16	g	Unspecified	DOC-014
FHL-2025-014-04	ZJ-2025-009	Custom formula	Lipi Huatan Quyu Formula	H-2025-021	Indian Bread	Indian Bread	Poria cocos（Schw.）Wolf	16	g	Unspecified	DOC-014
FHL-2025-014-05	ZJ-2025-009	Custom formula	Lipi Huatan Quyu Formula	H-2025-028	Raw Hawthorn Fruit	Hawthorn Fruit	Crataegus pinnatifida Bge.var.major N.E.Br.	16	g	Raw	DOC-014
FHL-2025-014-06	ZJ-2025-009	Custom formula	Lipi Huatan Quyu Formula	H-2025-087	Plantain Herb	Plantain Herb	Plantago asiatica L.	16	g	Unspecified	DOC-014
FHL-2025-014-07	ZJ-2025-009	Custom formula	Lipi Huatan Quyu Formula	H-2025-037	Scutellaria Root	Scutellaria Root	Scutellaria baicalensis Georgi	16	g	Unspecified	DOC-014
FHL-2025-014-08	ZJ-2025-009	Custom formula	Lipi Huatan Quyu Formula	H-2025-044	Lotus Leaf	Lotus Leaf	Nelumbo nucifera Gaertn.	9	g	Unspecified	DOC-014
FHL-2025-014-09	ZJ-2025-009	Custom formula	Lipi Huatan Quyu Formula	H-2025-034	Tangerine Peel	Tangerine Peel	Citrus reticulata Blanco	9	g	Unspecified	DOC-014
FHL-2025-014-10	ZJ-2025-009	Custom formula	Lipi Huatan Quyu Formula	H-2025-053	Prepared Pinellia Tuber	Pinellia Tuber	Pinellia ternata（Thunb.）Breit.	9	g	Fa	DOC-014
FHL-2025-014-11	ZJ-2025-009	Custom formula	Lipi Huatan Quyu Formula	H-2025-068	Alisma Rhizome	Alisma Rhizome	Alisma orientale（Sam.）Juzep.	9	g	Unspecified	DOC-014
FHL-2025-014-12	ZJ-2025-009	Custom formula	Lipi Huatan Quyu Formula	H-2025-051	Honey-processed Licorice Root	Licorice Root	Glycyrrhiza uralensis Fisch.	6	g	Stir-baked	DOC-014
FHL-2025-015-01	ZJ-2025-010	Custom formula	Jianpi Shugan Formula	H-2025-013	Codonopsis Root	Codonopsis Root	Codonopsis pilosula (Franch.) Nannf.	29	g	Unspecified	DOC-015
FHL-2025-015-02	ZJ-2025-010	Custom formula	Jianpi Shugan Formula	H-2025-030	Largehead Atractylodes Rhizome	Largehead Atractylodes Rhizome	Atractylodes macrocephala Koidz.	10	g	Unspecified	DOC-015
FHL-2025-015-03	ZJ-2025-010	Custom formula	Jianpi Shugan Formula	H-2025-021	Indian Bread	Indian Bread	Poria cocos（Schw.）Wolf	15	g	Unspecified	DOC-015
FHL-2025-015-04	ZJ-2025-010	Custom formula	Jianpi Shugan Formula	H-2025-073	Chinese Angelica Root	Chinese Angelica Root	Angelica sinensis（Oliv.）Diels	10	g	Unspecified	DOC-015
FHL-2025-015-05	ZJ-2025-010	Custom formula	Jianpi Shugan Formula	H-2025-003	Bupleurum Root	Bupleurum Root	Bupleurum chinense DC	10	g	Unspecified	DOC-015
FHL-2025-015-06	ZJ-2025-010	Custom formula	Jianpi Shugan Formula	H-2025-005	Turmeric Root-tuber	Turmeric Root-tuber	Curcuma wenyujin Y. H. Chen et C. Ling	10	g	Unspecified	DOC-015
FHL-2025-015-07	ZJ-2025-010	Custom formula	Jianpi Shugan Formula	H-2025-027	White Peony Root	White Peony Root	Paeonia lactiflora Pall.	10	g	Unspecified	DOC-015
FHL-2025-015-08	ZJ-2025-010	Custom formula	Jianpi Shugan Formula	H-2025-088	Chicken Gizzard Lining	Chicken Gizzard Lining	Gallus gallus domesticus Brisson	10	g	Unspecified	DOC-015
FHL-2025-015-09	ZJ-2025-010	Custom formula	Jianpi Shugan Formula	H-2025-089	Rice Sprout	Rice Sprout	Setaria italica（L.）Beauv.	15	g	Unspecified	DOC-015
FHL-2025-015-10	ZJ-2025-010	Custom formula	Jianpi Shugan Formula	H-2025-001	Toosendan Fruit	Toosendan Fruit	Melia toosendan Sieb. et Zucc.	10	g	Unspecified	DOC-015
FHL-2025-015-11	ZJ-2025-010	Custom formula	Jianpi Shugan Formula	H-2025-090	Peppermint Herb	Peppermint Herb	Mentha haplocalyx Briq.	3	g	Unspecified	DOC-015
FHL-2025-015-12	ZJ-2025-010	Custom formula	Jianpi Shugan Formula	H-2025-051	Honey-processed Licorice Root	Licorice Root	Glycyrrhiza uralensis Fisch.	5	g	Stir-baked	DOC-015
FHL-2025-016-01	JD-2025-006	Classic formula	Huanglian Wendan Formula	H-2025-033	Coptis Root	Coptis Root	Coptis chinensis Franch.	9	g	Unspecified	DOC-016
FHL-2025-016-02	JD-2025-006	Classic formula	Huanglian Wendan Formula	H-2025-037	Scutellaria Root	Scutellaria Root	Scutellaria baicalensis Georgi	9	g	Unspecified	DOC-016
FHL-2025-016-03	JD-2025-006	Classic formula	Huanglian Wendan Formula	H-2025-053	Clear-processed Pinellia Tuber	Clear-processed Pinellia Tuber	Pinellia ternata（Thunb.）Breit.	9	g	Unadjuvanted Processing	DOC-016
FHL-2025-016-04	JD-2025-006	Classic formula	Huanglian Wendan Formula	H-2025-054	Bamboo Shavings	Bamboo Shavings	Bambusa tuldoides Munro	9	g	Unspecified	DOC-016
FHL-2025-016-05	JD-2025-006	Classic formula	Huanglian Wendan Formula	H-2025-091	Zedoary Rhizome	Zedoary Rhizome	Curcuma phaeocaulis Val.	9	g	Unspecified	DOC-016
FHL-2025-016-06	JD-2025-006	Classic formula	Huanglian Wendan Formula	H-2025-034	Tangerine Peel	Tangerine Peel	Citrus reticulata Blanco	15	g	Unspecified	DOC-016
FHL-2025-016-07	JD-2025-006	Classic formula	Huanglian Wendan Formula	H-2025-065	Zhejiang Fritillary Bulb	Zhejiang Fritillary Bulb	Fritillaria thunbergii Miq.	15	g	Unspecified	DOC-016
FHL-2025-016-08	JD-2025-006	Classic formula	Huanglian Wendan Formula	H-2025-021	Indian Bread	Indian Bread	Poria cocos（Schw.）Wolf	15	g	Unspecified	DOC-016
FHL-2025-016-09	JD-2025-006	Classic formula	Huanglian Wendan Formula	H-2025-030	Stir-fried Largehead Atractylodes Rhizome	Largehead Atractylodes Rhizome	Atractylodes macrocephala Koidz.	15	g	Stir-fried	DOC-016
FHL-2025-016-10	JD-2025-006	Classic formula	Huanglian Wendan Formula	H-2025-003	Bupleurum Root	Bupleurum Root	Bupleurum chinense DC	15	g	Unspecified	DOC-016
FHL-2025-016-11	JD-2025-006	Classic formula	Huanglian Wendan Formula	H-2025-092	Mongolian Snakegourd Fruit	Mongolian Snakegourd Fruit	Trichosanthes kirilowii Maxim.	30	g	Unspecified	DOC-016
FHL-2025-016-12	JD-2025-006	Classic formula	Huanglian Wendan Formula	H-2025-016	Kudzuvine Root	Kudzuvine Root	Pueraria lobata (Willd.) Ohwi	30	g	Unspecified	DOC-016
FHL-2025-016-13	JD-2025-006	Classic formula	Huanglian Wendan Formula	H-2025-009	Danshen Root	Danshen Root	Salvia miltiorrhiza Bge.	30	g	Unspecified	DOC-016
FHL-2025-017-01	ZJ-2025-011	Custom formula	Zini Huazhuo Jiedu Shugan Formula	H-2025-053	Prepared Pinellia Tuber	Pinellia Tuber	Pinellia ternata（Thunb.）Breit.	9	g	Fa	DOC-017
FHL-2025-017-02	ZJ-2025-011	Custom formula	Zini Huazhuo Jiedu Shugan Formula	H-2025-034	Tangerine Peel	Tangerine Peel	Citrus reticulata Blanco	12	g	Unspecified	DOC-017
FHL-2025-017-03	ZJ-2025-011	Custom formula	Zini Huazhuo Jiedu Shugan Formula	H-2025-021	Indian Bread	Indian Bread	Poria cocos（Schw.）Wolf	10	g	Unspecified	DOC-017
FHL-2025-017-04	ZJ-2025-011	Custom formula	Zini Huazhuo Jiedu Shugan Formula	H-2025-037	Scutellaria Root	Scutellaria Root	Scutellaria baicalensis Georgi	10	g	Unspecified	DOC-017
FHL-2025-017-05	ZJ-2025-011	Custom formula	Zini Huazhuo Jiedu Shugan Formula	H-2025-033	Coptis Root	Coptis Root	Coptis chinensis Franch.	6	g	Unspecified	DOC-017
FHL-2025-017-06	ZJ-2025-011	Custom formula	Zini Huazhuo Jiedu Shugan Formula	H-2025-026	Raw Milkvetch Root	Milkvetch Root	Astragalus membranaceus（Fisch.）Bge.	20	g	Raw	DOC-017
FHL-2025-017-07	ZJ-2025-011	Custom formula	Zini Huazhuo Jiedu Shugan Formula	H-2025-030	Stir-fried Largehead Atractylodes Rhizome	Largehead Atractylodes Rhizome	Atractylodes macrocephala Koidz.	10	g	Stir-fried	DOC-017
FHL-2025-017-08	ZJ-2025-011	Custom formula	Zini Huazhuo Jiedu Shugan Formula	H-2025-008	Red Peony Root	Red Peony Root	Paeonia lactiflora Pall.	9	g	Unspecified	DOC-017
FHL-2025-017-09	ZJ-2025-011	Custom formula	Zini Huazhuo Jiedu Shugan Formula	H-2025-073	Chinese Angelica Root	Chinese Angelica Root	Angelica sinensis（Oliv.）Diels	10	g	Unspecified	DOC-017
FHL-2025-017-10	ZJ-2025-011	Custom formula	Zini Huazhuo Jiedu Shugan Formula	H-2025-038	Tree Peony Bark	Tree Peony Bark	Paeonia suffruticosa Andr.	10	g	Unspecified	DOC-017
FHL-2025-017-11	ZJ-2025-011	Custom formula	Zini Huazhuo Jiedu Shugan Formula	H-2025-028	Raw Hawthorn Fruit	Hawthorn Fruit	Crataegus pinnatifida Bge.var.major N.E.Br.	15	g	Raw	DOC-017
FHL-2025-017-12	ZJ-2025-011	Custom formula	Zini Huazhuo Jiedu Shugan Formula	H-2025-093	Cassia Seed	Cassia Seed	Cassia obtusifolia L.	20	g	Unspecified	DOC-017
FHL-2025-017-13	ZJ-2025-011	Custom formula	Zini Huazhuo Jiedu Shugan Formula	H-2025-003	Bupleurum Root	Bupleurum Root	Bupleurum chinense DC	10	g	Unspecified	DOC-017
FHL-2025-017-14	ZJ-2025-011	Custom formula	Zini Huazhuo Jiedu Shugan Formula	H-2025-059	Dried Ginger	Dried Ginger	Zingiber officinale Rosc.	3	g	Unspecified	DOC-017
FHL-2025-017-15	ZJ-2025-011	Custom formula	Zini Huazhuo Jiedu Shugan Formula	H-2025-051	Licorice Root	Licorice Root	Glycyrrhiza uralensis Fisch.	9	g	Unspecified	DOC-017
FHL-2025-018-01	ZJ-2025-012	Custom formula	Shenmai Lanling Formula	H-2025-094	Pokeberry Root	Pokeberry Root	Phytolacca acinosa Roxb.	5	g	Unspecified	DOC-018
FHL-2025-018-02	ZJ-2025-012	Custom formula	Shenmai Lanling Formula	H-2025-021	Indian Bread	Indian Bread	Poria cocos（Schw.）Wolf	10	g	Unspecified	DOC-018
FHL-2025-018-03	ZJ-2025-012	Custom formula	Shenmai Lanling Formula	H-2025-023	Anemarrhena Rhizome	Anemarrhena Rhizome	Anemarrhena asphodeloides Bge.	10	g	Unspecified	DOC-018
FHL-2025-018-04	ZJ-2025-012	Custom formula	Shenmai Lanling Formula	H-2025-072	Schisandra Berry	Schisandra Berry	Schisandra chinensis（Turcz.）Baill.	10	g	Unspecified	DOC-018
FHL-2025-018-05	ZJ-2025-012	Custom formula	Shenmai Lanling Formula	H-2025-052	Heterophylly Falsestarwort Root	Heterophylly Falsestarwort Root	Pseudostellaria heterophylla (Miq.) Pax ex Pax et Hoffm.	15	g	Unspecified	DOC-018
FHL-2025-018-06	ZJ-2025-012	Custom formula	Shenmai Lanling Formula	H-2025-053	Prepared Pinellia Tuber	Pinellia Tuber	Pinellia ternata（Thunb.）Breit.	10	g	Fa	DOC-018
FHL-2025-018-07	ZJ-2025-012	Custom formula	Shenmai Lanling Formula	H-2025-047	Hirsute Shiny Bugleweed Herb	Hirsute Shiny Bugleweed Herb	Lycopus lucidus Turcz.var.hirtus Regel	10	g	Unspecified	DOC-018
FHL-2025-018-08	ZJ-2025-012	Custom formula	Shenmai Lanling Formula	H-2025-048	Chinese Yam Rhizome	Chinese Yam Rhizome	Dioscorea opposita Thunb.	15	g	Unspecified	DOC-018
FHL-2025-018-09	ZJ-2025-012	Custom formula	Shenmai Lanling Formula	H-2025-018	Dwarf Lilyturf Tuber	Dwarf Lilyturf Tuber	Sophora flavescens Ait.	10	g	Unspecified	DOC-018
FHL-2025-019-01	ZJ-2025-013	Custom formula	Jianpi Yiqi Tongluo Formula	H-2025-026	Raw Milkvetch Root	Raw Milkvetch Root	Astragalus membranaceus（Fisch.）Bge.	20	g	Unspecified	DOC-019
FHL-2025-019-02	ZJ-2025-013	Custom formula	Jianpi Yiqi Tongluo Formula	H-2025-021	Indian Bread	Indian Bread	Poria cocos（Schw.）Wolf	15	g	Unspecified	DOC-019
FHL-2025-019-03	ZJ-2025-013	Custom formula	Jianpi Yiqi Tongluo Formula	H-2025-013	Codonopsis Root	Codonopsis Root	Codonopsis pilosula (Franch.) Nannf.	12	g	Unspecified	DOC-019
FHL-2025-019-04	ZJ-2025-013	Custom formula	Jianpi Yiqi Tongluo Formula	H-2025-030	Largehead Atractylodes Rhizome	Largehead Atractylodes Rhizome	Atractylodes macrocephala Koidz.	12	g	Unspecified	DOC-019
FHL-2025-019-05	ZJ-2025-013	Custom formula	Jianpi Yiqi Tongluo Formula	H-2025-073	Chinese Angelica Root	Chinese Angelica Root	Angelica sinensis（Oliv.）Diels	12	g	Unspecified	DOC-019
FHL-2025-019-06	ZJ-2025-013	Custom formula	Jianpi Yiqi Tongluo Formula	H-2025-006	Sichuan Lovage Rhizome	Sichuan Lovage Rhizome	Ligusticum chuanxiong Hort.	12	g	Unspecified	DOC-019
FHL-2025-019-07	ZJ-2025-013	Custom formula	Jianpi Yiqi Tongluo Formula	H-2025-009	Danshen Root	Danshen Root	Salvia miltiorrhiza Bge.	12	g	Unspecified	DOC-019
FHL-2025-019-08	ZJ-2025-013	Custom formula	Jianpi Yiqi Tongluo Formula	H-2025-036	Costus Root	Costus Root	Aucklandia lappa Decne.	12	g	Unspecified	DOC-019
FHL-2025-019-09	ZJ-2025-013	Custom formula	Jianpi Yiqi Tongluo Formula	H-2025-003	Bupleurum Root	Bupleurum Root	Bupleurum chinense DC	12	g	Unspecified	DOC-019
FHL-2025-019-10	ZJ-2025-013	Custom formula	Jianpi Yiqi Tongluo Formula	H-2025-032	Turmeric	Turmeric	Curcuma longa L.	12	g	Unspecified	DOC-019
FHL-2025-019-11	ZJ-2025-013	Custom formula	Jianpi Yiqi Tongluo Formula	H-2025-071	Fiveleaf Gynostemma Herb	Fiveleaf Gynostemma Herb	Gynostemma pentaphyllum (Thunb.) Makino	12	g	Unspecified	DOC-019
FHL-2025-019-12	ZJ-2025-013	Custom formula	Jianpi Yiqi Tongluo Formula	H-2025-072	Schisandra Berry	Schisandra Berry	Schisandra chinensis（Turcz.）Baill.	12	g	Unspecified	DOC-019
FHL-2025-019-13	ZJ-2025-013	Custom formula	Jianpi Yiqi Tongluo Formula	H-2025-016	Kudzuvine Root	Kudzuvine Root	Pueraria lobata (Willd.) Ohwi	15	g	Unspecified	DOC-019
FHL-2025-019-14	ZJ-2025-013	Custom formula	Jianpi Yiqi Tongluo Formula	H-2025-051	Licorice Root	Licorice Root	Glycyrrhiza uralensis Fisch.	10	g	Unspecified	DOC-019
FHL-2025-020-01	JD-2025-007	Classic formula	Qingfei Xiegan Formula	H-2025-095	Balloonflower Root	Balloonflower Root	Platycodon grandiflorum（Jacq.）A.DC.	5	g	Unspecified	DOC-020
FHL-2025-020-02	JD-2025-007	Classic formula	Qingfei Xiegan Formula	H-2025-096	Taiwan Angelica Root	Taiwan Angelica Root	Angelica dahurica（Fisch.ex Hoffm.）Benth.et Hook.f.	5	g	Unspecified	DOC-020
FHL-2025-020-03	JD-2025-007	Classic formula	Qingfei Xiegan Formula	H-2025-097	Radish Seed	Radish Seed	Raphanus sativus L.	5	g	Unspecified	DOC-020
FHL-2025-020-04	JD-2025-007	Classic formula	Qingfei Xiegan Formula	H-2025-098	Cimicifuga Rhizome	Cimicifuga Rhizome	Cimicifuga heracleifolia Kom.	5	g	Unspecified	DOC-020
FHL-2025-020-05	JD-2025-007	Classic formula	Qingfei Xiegan Formula	H-2025-041	Rhubarb Root	Rhubarb Root	Rheum palmatum L.	5	g	Unspecified	DOC-020
FHL-2025-020-06	JD-2025-007	Classic formula	Qingfei Xiegan Formula	H-2025-037	Scutellaria Root	Scutellaria Root	Scutellaria baicalensis Georgi	10	g	Unspecified	DOC-020
FHL-2025-020-07	JD-2025-007	Classic formula	Qingfei Xiegan Formula	H-2025-099	Ligusticum Rhizome	Ligusticum Rhizome	Ligusticum sinense Oliv.	10	g	Unspecified	DOC-020
FHL-2025-020-08	JD-2025-007	Classic formula	Qingfei Xiegan Formula	H-2025-016	Kudzuvine Root	Kudzuvine Root	Pueraria lobata (Willd.) Ohwi	20	g	Unspecified	DOC-020
FHL-2025-021-01	JD-2025-008	Classic formula	Changpu Yujin Formula	H-2025-046	Grassleaf Sweetflag Rhizome	Grassleaf Sweetflag Rhizome	Acorus tatarinowii Schott	6	g	Unspecified	DOC-021
FHL-2025-021-02	JD-2025-008	Classic formula	Changpu Yujin Formula	H-2025-039	Stir-fried Gardenia Fruit	Gardenia Fruit	Gardenia jasminoides Ellis	6	g	Stir-fried	DOC-021
FHL-2025-021-03	JD-2025-008	Classic formula	Changpu Yujin Formula	H-2025-100	Fresh Bamboo Leaf	Bamboo Leaf	Phyllostachys nigra（Lodd.）Munro var.henonis（Mitf.）Stapf ex Rendle	6	g	Unspecified	DOC-021
FHL-2025-021-04	JD-2025-008	Classic formula	Changpu Yujin Formula	H-2025-038	Tree Peony Bark	Tree Peony Bark	Paeonia suffruticosa Andr.	6	g	Unspecified	DOC-021
FHL-2025-021-05	JD-2025-008	Classic formula	Changpu Yujin Formula	H-2025-014	Rehmannia Root	Rehmannia Root	Rehmannia glutinosa Libosch.	6	g	Raw	DOC-021
FHL-2025-021-06	JD-2025-008	Classic formula	Changpu Yujin Formula	H-2025-026	Raw Milkvetch Root	Raw Milkvetch Root	Astragalus membranaceus（Fisch.）Bge.	6	g	Unspecified	DOC-021
FHL-2025-021-07	JD-2025-008	Classic formula	Changpu Yujin Formula	H-2025-003	Bupleurum Root	Bupleurum Root	Bupleurum chinense DC	6	g	Unspecified	DOC-021
FHL-2025-021-08	JD-2025-008	Classic formula	Changpu Yujin Formula	H-2025-005	Turmeric Root-tuber	Turmeric Root-tuber	Curcuma wenyujin Y. H. Chen et C. Ling	6	g	Unspecified	DOC-021
FHL-2025-021-09	JD-2025-008	Classic formula	Changpu Yujin Formula	H-2025-101	Forsythia Fruit	Forsythia Fruit	Forsythia suspensa（Thunb.）Vahl	6	g	Unspecified	DOC-021
FHL-2025-021-10	JD-2025-008	Classic formula	Changpu Yujin Formula	H-2025-102	Rush Pith	Rush Pith	Juncus effusus L.	6	g	Unspecified	DOC-021
FHL-2025-021-11	JD-2025-008	Classic formula	Changpu Yujin Formula	H-2025-064	Akebia Stem	Akebia Stem	Akebia quinata（Thunb.）Decne.	6	g	Unspecified	DOC-021
FHL-2025-021-12	JD-2025-008	Classic formula	Changpu Yujin Formula	H-2025-009	Danshen Root	Danshen Root	Salvia miltiorrhiza Bge.	15	g	Unspecified	DOC-021
FHL-2025-021-13	JD-2025-008	Classic formula	Changpu Yujin Formula	H-2025-021	Indian Bread	Indian Bread	Poria cocos（Schw.）Wolf	15	g	Unspecified	DOC-021
FHL-2025-021-14	JD-2025-008	Classic formula	Changpu Yujin Formula	H-2025-103	Bamboo Sap	Bamboo Leaf	Phyllostachys glauca McClure	15	g	scorch and collect the dripping juice	DOC-021
FHL-2025-022-01	JD-2025-009	Classic formula	Zicui Jiangtang Formula	H-2025-026	Raw Milkvetch Root	Raw Milkvetch Root	Astragalus membranaceus（Fisch.）Bge.	20	g	Unspecified	DOC-022
FHL-2025-022-02	JD-2025-009	Classic formula	Zicui Jiangtang Formula	H-2025-020	Asiatic Cornelian Cherry Fruit	Asiatic Cornelian Cherry Fruit	Cornus officinalis Sieb.et Zucc.	10	g	Unspecified	DOC-022
FHL-2025-022-03	JD-2025-009	Classic formula	Zicui Jiangtang Formula	H-2025-048	Chinese Yam Rhizome	Chinese Yam Rhizome	Dioscorea opposita Thunb.	15	g	Unspecified	DOC-022
FHL-2025-022-04	JD-2025-009	Classic formula	Zicui Jiangtang Formula	H-2025-014	Rehmannia Root	Rehmannia Root	Rehmannia glutinosa Libosch.	15	g	Raw	DOC-022
FHL-2025-022-05	JD-2025-009	Classic formula	Zicui Jiangtang Formula	H-2025-033	Coptis Root	Coptis Root	Coptis chinensis Franch.	6	g	Unspecified	DOC-022
FHL-2025-022-06	JD-2025-009	Classic formula	Zicui Jiangtang Formula	H-2025-016	Kudzuvine Root	Kudzuvine Root	Pueraria lobata (Willd.) Ohwi	15	g	Unspecified	DOC-022
FHL-2025-022-07	JD-2025-009	Classic formula	Zicui Jiangtang Formula	H-2025-074	Winged Euonymus Twig	Winged Euonymus Twig	Euonymus alatus（Thunb.）Sieb.	10	g	Unspecified	DOC-022
FHL-2025-023-01	JD-2025-010	Classic formula	Jiawei Erchen Formula	H-2025-053	Pinellia Tuber	Pinellia Tuber	Pinellia ternata（Thunb.）Breit.	9	g	Unspecified	DOC-023
FHL-2025-023-02	JD-2025-010	Classic formula	Jiawei Erchen Formula	H-2025-021	Indian Bread	Indian Bread	Poria cocos（Schw.）Wolf	10	g	Unspecified	DOC-023
FHL-2025-023-03	JD-2025-010	Classic formula	Jiawei Erchen Formula	H-2025-034	Tangerine Peel	Tangerine Peel	Citrus reticulata Blanco	10	g	Unspecified	DOC-023
FHL-2025-023-04	JD-2025-010	Classic formula	Jiawei Erchen Formula	H-2025-051	Licorice Root	Licorice Root	Glycyrrhiza uralensis Fisch.	5	g	Unspecified	DOC-023
FHL-2025-023-05	JD-2025-010	Classic formula	Jiawei Erchen Formula	H-2025-033	Coptis Root	Coptis Root	Coptis chinensis Franch.	6	g	Unspecified	DOC-023
FHL-2025-023-06	JD-2025-010	Classic formula	Jiawei Erchen Formula	H-2025-037	Scutellaria Root	Scutellaria Root	Scutellaria baicalensis Georgi	10	g	Unspecified	DOC-023
FHL-2025-023-07	JD-2025-010	Classic formula	Jiawei Erchen Formula	H-2025-055	Peach Seed	Peach Seed	Prunus persica（L.）Batsch	10	g	Unspecified	DOC-023
FHL-2025-023-08	JD-2025-010	Classic formula	Jiawei Erchen Formula	H-2025-056	Safflower	Safflower	Carthamus tinctorius L.	10	g	Unspecified	DOC-023
FHL-2025-023-09	JD-2025-010	Classic formula	Jiawei Erchen Formula	H-2025-008	Red Peony Root	Red Peony Root	Paeonia lactiflora Pall.	10	g	Unspecified	DOC-023
FHL-2025-024-01	JD-2025-011	Classic formula	Banxia Xiexin Formula	H-2025-051	Licorice Root	Licorice Root	Glycyrrhiza uralensis Fisch.	6	g	Unspecified	DOC-024
FHL-2025-024-02	JD-2025-011	Classic formula	Banxia Xiexin Formula	H-2025-059	Dried Ginger	Dried Ginger	Zingiber officinale Rosc.	6	g	Unspecified	DOC-024
FHL-2025-024-03	JD-2025-011	Classic formula	Banxia Xiexin Formula	H-2025-033	Coptis Root	Coptis Root	Coptis chinensis Franch.	12	g	Unspecified	DOC-024
FHL-2025-024-04	JD-2025-011	Classic formula	Banxia Xiexin Formula	H-2025-053	Processed Pinellia Tuber	Pinellia Tuber	Pinellia ternata（Thunb.）Breit.	12	g	Processed	DOC-024
FHL-2025-024-05	JD-2025-011	Classic formula	Banxia Xiexin Formula	H-2025-018	Dwarf Lilyturf Tuber	Dwarf Lilyturf Tuber	Sophora flavescens Ait.	12	g	Unspecified	DOC-024
FHL-2025-024-06	JD-2025-011	Classic formula	Banxia Xiexin Formula	H-2025-016	Kudzuvine Root	Kudzuvine Root	Pueraria lobata (Willd.) Ohwi	12	g	Unspecified	DOC-024
FHL-2025-024-07	JD-2025-011	Classic formula	Banxia Xiexin Formula	H-2025-037	Scutellaria Root	Scutellaria Root	Scutellaria baicalensis Georgi	15	g	Unspecified	DOC-024
FHL-2025-024-08	JD-2025-011	Classic formula	Banxia Xiexin Formula	H-2025-013	Codonopsis Root	Codonopsis Root	Codonopsis pilosula (Franch.) Nannf.	15	g	Unspecified	DOC-024
FHL-2025-025-01	ZJ-2025-014	Custom formula	Dangua Formula	H-2025-009	Danshen Root	Danshen Root	Salvia miltiorrhiza Bge.	NR	g	Unspecified	DOC-025
FHL-2025-025-02	ZJ-2025-014	Custom formula	Dangua Formula	H-2025-092	Mongolian Snakegourd Fruit	Mongolian Snakegourd Fruit	Trichosanthes kirilowii Maxim.	NR	g	Unspecified	DOC-025
FHL-2025-025-03	ZJ-2025-014	Custom formula	Dangua Formula	H-2025-006	Sichuan Lovage Rhizome	Sichuan Lovage Rhizome	Ligusticum chuanxiong Hort.	NR	g	Unspecified	DOC-025
FHL-2025-025-04	ZJ-2025-014	Custom formula	Dangua Formula	H-2025-005	Turmeric Root-tuber	Turmeric Root-tuber	Curcuma wenyujin Y. H. Chen et C. Ling	NR	g	Unspecified	DOC-025
FHL-2025-025-05	ZJ-2025-014	Custom formula	Dangua Formula	H-2025-105	White Monkshood Tuber	Monkshood Tuber	Aconitum carmichaelii Debx.	NR	g	Unspecified	DOC-025
FHL-2025-025-06	ZJ-2025-014	Custom formula	Dangua Formula	H-2025-106	Longstamen Onion Bulb	Longstamen Onion Bulb	Allium macrostemon Bge.	NR	g	Unspecified	DOC-025
FHL-2025-025-07	ZJ-2025-014	Custom formula	Dangua Formula	H-2025-053	Prepared Pinellia Tuber	Pinellia Tuber	Pinellia ternata（Thunb.）Breit.	NR	g	Fa	DOC-025
FHL-2025-025-08	ZJ-2025-014	Custom formula	Dangua Formula	H-2025-008	Red Peony Root	Red Peony Root	Paeonia lactiflora Pall.	NR	g	Unspecified	DOC-025
FHL-2025-026-01	ZJ-2025-015	Custom formula	Buxin Tongmai Formula	H-2025-013	Codonopsis Root	Codonopsis Root	Codonopsis pilosula (Franch.) Nannf.	20	g	Unspecified	DOC-026
FHL-2025-026-02	ZJ-2025-015	Custom formula	Buxin Tongmai Formula	H-2025-026	Raw Milkvetch Root	Raw Milkvetch Root	Astragalus membranaceus（Fisch.）Bge.	20	g	Unspecified	DOC-026
FHL-2025-026-03	ZJ-2025-015	Custom formula	Buxin Tongmai Formula	H-2025-018	Dwarf Lilyturf Tuber	Dwarf Lilyturf Tuber	Sophora flavescens Ait.	20	g	Unspecified	DOC-026
FHL-2025-026-04	ZJ-2025-015	Custom formula	Buxin Tongmai Formula	H-2025-073	Chinese Angelica Root	Chinese Angelica Root	Angelica sinensis（Oliv.）Diels	15	g	Unspecified	DOC-026
FHL-2025-026-05	ZJ-2025-015	Custom formula	Buxin Tongmai Formula	H-2025-107	Trichosanthes Root	Trichosanthes Root	Trichosanthes kirilowii Maxim.	15	g	Unspecified	DOC-026
FHL-2025-026-06	ZJ-2025-015	Custom formula	Buxin Tongmai Formula	H-2025-108	Poria with Hostwood	Poria with Hostwood	Poria cocos (Schw.) Wolf	8	g	Unspecified	DOC-026
FHL-2025-026-07	ZJ-2025-015	Custom formula	Buxin Tongmai Formula	H-2025-046	Grassleaf Sweetflag Rhizome	Grassleaf Sweetflag Rhizome	Acorus tatarinowii Schott	8	g	Unspecified	DOC-026
FHL-2025-026-08	ZJ-2025-015	Custom formula	Buxin Tongmai Formula	H-2025-006	Sichuan Lovage Rhizome	Sichuan Lovage Rhizome	Ligusticum chuanxiong Hort.	6	g	Unspecified	DOC-026
FHL-2025-026-09	ZJ-2025-015	Custom formula	Buxin Tongmai Formula	H-2025-014	Rehmannia Root	Rehmannia Root	Rehmannia glutinosa Libosch.	6	g	Raw	DOC-026
FHL-2025-026-10	ZJ-2025-015	Custom formula	Buxin Tongmai Formula	H-2025-109	Achyranthes Root	Achyranthes Root	Achyranthes bidentata Bl.	6	g	Unspecified	DOC-026
FHL-2025-026-11	ZJ-2025-015	Custom formula	Buxin Tongmai Formula	H-2025-030	Largehead Atractylodes Rhizome	Largehead Atractylodes Rhizome	Atractylodes macrocephala Koidz.	6	g	Unspecified	DOC-026
FHL-2025-026-12	ZJ-2025-015	Custom formula	Buxin Tongmai Formula	H-2025-110	Capillary Wormwood Herb	Capillary Wormwood Herb	Artemisia scoparia Waldst.et Kit.	6	g	Unspecified	DOC-026
FHL-2025-026-13	ZJ-2025-015	Custom formula	Buxin Tongmai Formula	H-2025-035	Bitter Orange	Bitter Orange	Citrus aurantium L.	6	g	Unspecified	DOC-026
FHL-2025-026-14	ZJ-2025-015	Custom formula	Buxin Tongmai Formula	H-2025-003	Bupleurum Root	Bupleurum Root	Bupleurum chinense DC	6	g	Unspecified	DOC-026
FHL-2025-027-01	ZJ-2025-016	Custom formula	Jianpi Shugan Huazhuo Formula	H-2025-016	Kudzuvine Root	Kudzuvine Root	Pueraria lobata (Willd.) Ohwi	15	g	Unspecified	DOC-027
FHL-2025-027-02	ZJ-2025-016	Custom formula	Jianpi Shugan Huazhuo Formula	H-2025-030	Stir-fried Largehead Atractylodes Rhizome	Largehead Atractylodes Rhizome	Atractylodes macrocephala Koidz.	15	g	Stir-fried	DOC-027
FHL-2025-027-03	ZJ-2025-016	Custom formula	Jianpi Shugan Huazhuo Formula	H-2025-009	Danshen Root	Danshen Root	Salvia miltiorrhiza Bge.	15	g	Unspecified	DOC-027
FHL-2025-027-04	ZJ-2025-016	Custom formula	Jianpi Shugan Huazhuo Formula	H-2025-013	Codonopsis Root	Codonopsis Root	Codonopsis pilosula (Franch.) Nannf.	15	g	Unspecified	DOC-027
FHL-2025-027-05	ZJ-2025-016	Custom formula	Jianpi Shugan Huazhuo Formula	H-2025-021	Indian Bread	Indian Bread	Poria cocos (Schw.) Wolf	15	g	Unspecified	DOC-027
FHL-2025-027-06	ZJ-2025-016	Custom formula	Jianpi Shugan Huazhuo Formula	H-2025-035	Stir-fried Bitter Orange	Bitter Orange	Citrus aurantium L.	15	g	Stir-fried	DOC-027
FHL-2025-027-07	ZJ-2025-016	Custom formula	Jianpi Shugan Huazhuo Formula	H-2025-005	Turmeric Root-tuber	Turmeric Root-tuber	Curcuma wenyujin Y. H. Chen et C. Ling	10	g	Unspecified	DOC-027
FHL-2025-027-08	ZJ-2025-016	Custom formula	Jianpi Shugan Huazhuo Formula	H-2025-003	Bupleurum Root	Bupleurum Root	Bupleurum chinense DC	10	g	Unspecified	DOC-027
FHL-2025-027-09	ZJ-2025-016	Custom formula	Jianpi Shugan Huazhuo Formula	H-2025-015	Atractylodes Rhizome with Bran	Atractylodes Rhizome with Bran	Atractylodes lancea (Thunb.) DC.	15	g	Unspecified	DOC-027
FHL-2025-027-10	ZJ-2025-016	Custom formula	Jianpi Shugan Huazhuo Formula	H-2025-046	Grassleaf Sweetflag Rhizome	Grassleaf Sweetflag Rhizome	Acorus tatarinowii Schott	10	g	Unspecified	DOC-027
FHL-2025-027-11	ZJ-2025-016	Custom formula	Jianpi Shugan Huazhuo Formula	H-2025-029	Sanqi Ginseng	Sanqi Ginseng	Panax notoginseng (Burkill) F. H. Chen ex C. H. Chow	10	g	Unspecified	DOC-027
FHL-2025-027-12	ZJ-2025-016	Custom formula	Jianpi Shugan Huazhuo Formula	H-2025-111	Red Yeast Rice	Red Yeast Rice	Monascus purpureus Went	15	g	Unspecified	DOC-027
FHL-2025-027-13	ZJ-2025-016	Custom formula	Jianpi Shugan Huazhuo Formula	H-2025-028	Hawthorn Fruit	Hawthorn Fruit	Crataegus pinnatifida Bge.var.major N.E.Br.	10	g	Unspecified	DOC-027
FHL-2025-027-14	ZJ-2025-016	Custom formula	Jianpi Shugan Huazhuo Formula	H-2025-027	White Peony Root	White Peony Root	Paeonia lactiflora Pall.	10	g	Unspecified	DOC-027
FHL-2025-027-15	ZJ-2025-016	Custom formula	Jianpi Shugan Huazhuo Formula	H-2025-112	Amur Cork-tree Bark	Amur Cork-tree Bark	Phellodendron chinense Schneid.	15	g	Unspecified	DOC-027
FHL-2025-027-16	ZJ-2025-016	Custom formula	Jianpi Shugan Huazhuo Formula	H-2025-051	Licorice Root	Licorice Root	Glycyrrhiza uralensis Fisch.	3	g	Unspecified	DOC-027
FHL-2025-028-01	ZJ-2025-017	Custom formula	Qinggan Jianpi Heji	H-2025-037	Scutellaria Root	Scutellaria Root	Scutellaria baicalensis Georgi	12	g	Unspecified	DOC-028
FHL-2025-028-02	ZJ-2025-017	Custom formula	Qinggan Jianpi Heji	H-2025-033	Coptis Root	Coptis Root	Coptis chinensis Franch.	10	g	Unspecified	DOC-028
FHL-2025-028-03	ZJ-2025-017	Custom formula	Qinggan Jianpi Heji	H-2025-021	Indian Bread	Indian Bread	Poria cocos（Schw.）Wolf	15	g	Unspecified	DOC-028
FHL-2025-028-04	ZJ-2025-017	Custom formula	Qinggan Jianpi Heji	H-2025-015	Stir-fried Atractylodes Rhizome with Bran	Atractylodes Rhizome with Bran	Atractylodes lancea (Thunb.) DC.	15	g	Stir-fried with Wheat Bran	DOC-028
FHL-2025-028-05	ZJ-2025-017	Custom formula	Qinggan Jianpi Heji	H-2025-113	Cassia Bark	Cassia Bark	Cinnamomum cassia Presl	6	g	Unspecified	DOC-028
FHL-2025-028-06	ZJ-2025-017	Custom formula	Qinggan Jianpi Heji	H-2025-059	Dried Ginger	Dried Ginger	Zingiber officinale Rosc.	6	g	Unspecified	DOC-028
FHL-2025-028-07	ZJ-2025-017	Custom formula	Qinggan Jianpi Heji	H-2025-019	Fleeceflower Root	Fleeceflower Root	Polygonum multiflorum Thunb.	6	g	Raw	DOC-028
FHL-2025-028-08	ZJ-2025-017	Custom formula	Qinggan Jianpi Heji	H-2025-110	Capillary Wormwood Herb	Capillary Wormwood Herb	Artemisia scoparia Waldst.et Kit.	30	g	Unspecified	DOC-028
FHL-2025-028-09	ZJ-2025-017	Custom formula	Qinggan Jianpi Heji	H-2025-068	Alisma Rhizome	Alisma Rhizome	Alisma orientale（Sam.）Juzep.	12	g	Unspecified	DOC-028
FHL-2025-028-10	ZJ-2025-017	Custom formula	Qinggan Jianpi Heji	H-2025-005	Turmeric Root-tuber	Turmeric Root-tuber	Curcuma wenyujin Y. H. Chen et C. Ling	10	g	Unspecified	DOC-028
FHL-2025-028-11	ZJ-2025-017	Custom formula	Qinggan Jianpi Heji	H-2025-003	Bupleurum Root	Bupleurum Root	Bupleurum chinense DC	10	g	Unspecified	DOC-028
FHL-2025-028-12	ZJ-2025-017	Custom formula	Qinggan Jianpi Heji	H-2025-032	Turmeric	Turmeric	Curcuma longa L.	10	g	Section	DOC-028
FHL-2025-028-13	ZJ-2025-017	Custom formula	Qinggan Jianpi Heji	H-2025-009	Danshen Root	Danshen Root	Salvia miltiorrhiza Bge.	20	g	Unspecified	DOC-028
FHL-2025-029-01	ZJ-2025-018	Custom formula	Qushi Huazhuo, Huoxue Huayu Chinese Medicine	H-2025-013	Stir-fried Codonopsis Root	Codonopsis Root	Codonopsis pilosula (Franch.) Nannf.	15	g	Stir-fried	DOC-029
FHL-2025-029-02	ZJ-2025-018	Custom formula	Qushi Huazhuo, Huoxue Huayu Chinese Medicine	H-2025-048	Stir-fried Chinese Yam Rhizome	Chinese Yam Rhizome	Dioscorea opposita Thunb.	15	g	Stir-fried	DOC-029
FHL-2025-029-03	ZJ-2025-018	Custom formula	Qushi Huazhuo, Huoxue Huayu Chinese Medicine	H-2025-003	Bupleurum Root	Bupleurum Root	Bupleurum chinense DC	10	g	Unspecified	DOC-029
FHL-2025-029-04	ZJ-2025-018	Custom formula	Qushi Huazhuo, Huoxue Huayu Chinese Medicine	H-2025-035	Bitter Orange	Bitter Orange	Citrus aurantium L.	6	g	Unspecified	DOC-029
FHL-2025-029-05	ZJ-2025-018	Custom formula	Qushi Huazhuo, Huoxue Huayu Chinese Medicine	H-2025-034	Tangerine Peel	Tangerine Peel	Citrus reticulata Blanco	6	g	Unspecified	DOC-029
FHL-2025-029-06	ZJ-2025-018	Custom formula	Qushi Huazhuo, Huoxue Huayu Chinese Medicine	H-2025-021	Indian Bread	Indian Bread	Poria cocos（Schw.）Wolf	12	g	Unspecified	DOC-029
FHL-2025-029-07	ZJ-2025-018	Custom formula	Qushi Huazhuo, Huoxue Huayu Chinese Medicine	H-2025-028	Charred Hawthorn Fruit	Hawthorn Fruit	Crataegus pinnatifida Bge.var.major N.E.Br.	15	g	Charring	DOC-029
FHL-2025-029-08	ZJ-2025-018	Custom formula	Qushi Huazhuo, Huoxue Huayu Chinese Medicine	H-2025-114	Magnolia Bark	Magnolia Bark	Magnolia officinalis Rehd.et Wils.	12	g	Unspecified	DOC-029
FHL-2025-029-09	ZJ-2025-018	Custom formula	Qushi Huazhuo, Huoxue Huayu Chinese Medicine	H-2025-051	Licorice Root	Licorice Root	Glycyrrhiza uralensis Fisch.	6	g	Unspecified	DOC-029
FHL-2025-029-10	ZJ-2025-018	Custom formula	Qushi Huazhuo, Huoxue Huayu Chinese Medicine	H-2025-056	Safflower	Safflower	Carthamus tinctorius L.	10	g	Unspecified	DOC-029
FHL-2025-029-11	ZJ-2025-018	Custom formula	Qushi Huazhuo, Huoxue Huayu Chinese Medicine	H-2025-030	Largehead Atractylodes Rhizome	Largehead Atractylodes Rhizome	Atractylodes macrocephala Koidz.	10	g	Unspecified	DOC-029
FHL-2025-029-12	ZJ-2025-018	Custom formula	Qushi Huazhuo, Huoxue Huayu Chinese Medicine	H-2025-055	Peach Seed	Peach Seed	Prunus persica（L.）Batsch	10	g	Unspecified	DOC-029
FHL-2025-029-13	ZJ-2025-018	Custom formula	Qushi Huazhuo, Huoxue Huayu Chinese Medicine	H-2025-006	Sichuan Lovage Rhizome	Sichuan Lovage Rhizome	Ligusticum chuanxiong Hort.	10	g	Unspecified	DOC-029
FHL-2025-029-14	ZJ-2025-018	Custom formula	Qushi Huazhuo, Huoxue Huayu Chinese Medicine	H-2025-027	Red Peony Root	Red Peony Root	Paeonia lactiflora Pall.	10	g	Unspecified	DOC-029
FHL-2025-029-15	ZJ-2025-018	Custom formula	Qushi Huazhuo, Huoxue Huayu Chinese Medicine	H-2025-081	Coix Seed	Coix Seed	Coix lacryma-jobi L.var.mayuen（Roman.）Stapf	12	g	Unspecified	DOC-029
FHL-2025-030-01	ZJ-2025-019	Custom formula	Huatan Quyu Formula	H-2025-021	Indian Bread	Indian Bread	Poria cocos（Schw.）Wolf	10	g	Unspecified	DOC-030
FHL-2025-030-02	ZJ-2025-019	Custom formula	Huatan Quyu Formula	H-2025-071	Fiveleaf Gynostemma Herb	Fiveleaf Gynostemma Herb	Gynostemma pentaphyllum (Thunb.) Makino	15	g	Unspecified	DOC-030
FHL-2025-030-03	ZJ-2025-019	Custom formula	Huatan Quyu Formula	H-2025-006	Sichuan Lovage Rhizome	Sichuan Lovage Rhizome	Ligusticum chuanxiong Hort.	5	g	Unspecified	DOC-030
FHL-2025-030-04	ZJ-2025-019	Custom formula	Huatan Quyu Formula	H-2025-005	Turmeric Root-tuber	Turmeric Root-tuber	Curcuma wenyujin Y. H. Chen et C. Ling	5	g	Unspecified	DOC-030
FHL-2025-030-05	ZJ-2025-019	Custom formula	Huatan Quyu Formula	H-2025-009	Danshen Root	Danshen Root	Salvia miltiorrhiza Bge.	5	g	Unspecified	DOC-030
FHL-2025-030-06	ZJ-2025-019	Custom formula	Huatan Quyu Formula	H-2025-046	Grassleaf Sweetflag Rhizome	Grassleaf Sweetflag Rhizome	Acorus tatarinowii Schott	5	g	Unspecified	DOC-030
FHL-2025-030-07	ZJ-2025-019	Custom formula	Huatan Quyu Formula	H-2025-013	Codonopsis Root	Codonopsis Root	Codonopsis pilosula (Franch.) Nannf.	25	g	Unspecified	DOC-030
FHL-2025-030-08	ZJ-2025-019	Custom formula	Huatan Quyu Formula	H-2025-053	Prepared Pinellia Tuber	Pinellia Tuber	Pinellia ternata（Thunb.）Breit.	5	g	Fa	DOC-030
FHL-2025-030-09	ZJ-2025-019	Custom formula	Huatan Quyu Formula	H-2025-026	Raw Milkvetch Root	Raw Milkvetch Root	Astragalus membranaceus（Fisch.）Bge.	25	g	Unspecified	DOC-030
FHL-2025-031-01	ZJ-2025-020	Custom formula	Zini Qushi Huatan Jieyu Formula	H-2025-046	Grassleaf Sweetflag Rhizome	Grassleaf Sweetflag Rhizome	Acorus tatarinowii Schott	9	g	Unspecified	DOC-031
FHL-2025-031-02	ZJ-2025-020	Custom formula	Zini Qushi Huatan Jieyu Formula	H-2025-039	Stir-fried Gardenia Fruit	Gardenia Fruit	Gardenia jasminoides Ellis	9	g	Stir-fried	DOC-031
FHL-2025-031-03	ZJ-2025-020	Custom formula	Zini Qushi Huatan Jieyu Formula	H-2025-100	Fresh Bamboo Leaf	Bamboo Leaf	Phyllostachys nigra（Lodd.）Munro var.henonis（Mitf.）Stapf ex Rendle	9	g	Unspecified	DOC-031
FHL-2025-031-04	ZJ-2025-020	Custom formula	Zini Qushi Huatan Jieyu Formula	H-2025-038	Tree Peony Bark	Tree Peony Bark	Paeonia suffruticosa Andr.	9	g	Unspecified	DOC-031
FHL-2025-031-05	ZJ-2025-020	Custom formula	Zini Qushi Huatan Jieyu Formula	H-2025-014	Rehmannia Root	Rehmannia Root	Rehmannia glutinosa Libosch.	9	g	Raw	DOC-031
FHL-2025-031-06	ZJ-2025-020	Custom formula	Zini Qushi Huatan Jieyu Formula	H-2025-026	Raw Milkvetch Root	Raw Milkvetch Root	Astragalus membranaceus（Fisch.）Bge.	9	g	Unspecified	DOC-031
FHL-2025-031-07	ZJ-2025-020	Custom formula	Zini Qushi Huatan Jieyu Formula	H-2025-003	Bupleurum Root	Bupleurum Root	Bupleurum chinense DC	9	g	Unspecified	DOC-031
FHL-2025-031-08	ZJ-2025-020	Custom formula	Zini Qushi Huatan Jieyu Formula	H-2025-005	Turmeric Root-tuber	Turmeric Root-tuber	Curcuma wenyujin Y. H. Chen et C. Ling	6	g	Unspecified	DOC-031
FHL-2025-031-09	ZJ-2025-020	Custom formula	Zini Qushi Huatan Jieyu Formula	H-2025-101	Forsythia Fruit	Forsythia Fruit	Forsythia suspensa（Thunb.）Vahl	6	g	Unspecified	DOC-031
FHL-2025-031-10	ZJ-2025-020	Custom formula	Zini Qushi Huatan Jieyu Formula	H-2025-102	Rush Pith	Rush Pith	Juncus effusus L.	6	g	Unspecified	DOC-031
FHL-2025-031-11	ZJ-2025-020	Custom formula	Zini Qushi Huatan Jieyu Formula	H-2025-064	Akebia Stem	Akebia Stem	Akebia quinata（Thunb.）Decne.	6	g	Unspecified	DOC-031
FHL-2025-031-12	ZJ-2025-020	Custom formula	Zini Qushi Huatan Jieyu Formula	H-2025-009	Danshen Root	Danshen Root	Salvia miltiorrhiza Bge.	15	g	Unspecified	DOC-031
FHL-2025-031-13	ZJ-2025-020	Custom formula	Zini Qushi Huatan Jieyu Formula	H-2025-021	Indian Bread	Indian Bread	Poria cocos（Schw.）Wolf	15	g	Unspecified	DOC-031
FHL-2025-031-14	ZJ-2025-020	Custom formula	Zini Qushi Huatan Jieyu Formula	H-2025-103	Bamboo Sap	Bamboo Leaf	Phyllostachys glauca McClure	15	g	scorch and collect the dripping juice	DOC-031
FHL-2025-032-01	ZJ-2025-021	Custom formula	Tang Yihao Xieding Formula	H-2025-026	Raw Milkvetch Root	Raw Milkvetch Root	Astragalus membranaceus（Fisch.）Bge.	NR	g	Unspecified	DOC-032
FHL-2025-032-02	ZJ-2025-021	Custom formula	Tang Yihao Xieding Formula	H-2025-048	Chinese Yam Rhizome	Chinese Yam Rhizome	Dioscorea opposita Thunb.	NR	g	Unspecified	DOC-032
FHL-2025-032-03	ZJ-2025-021	Custom formula	Tang Yihao Xieding Formula	H-2025-021	Indian Bread	Indian Bread	Poria cocos（Schw.）Wolf	NR	g	Unspecified	DOC-032
FHL-2025-032-04	ZJ-2025-021	Custom formula	Tang Yihao Xieding Formula	H-2025-016	Kudzuvine Root	Kudzuvine Root	Pueraria lobata (Willd.) Ohwi	NR	g	Unspecified	DOC-032
FHL-2025-032-05	ZJ-2025-021	Custom formula	Tang Yihao Xieding Formula	H-2025-071	Fiveleaf Gynostemma Herb	Fiveleaf Gynostemma Herb	Gynostemma pentaphyllum (Thunb.) Makino	NR	g	Unspecified	DOC-032
FHL-2025-032-06	ZJ-2025-021	Custom formula	Tang Yihao Xieding Formula	H-2025-037	Scutellaria Root	Scutellaria Root	Scutellaria baicalensis Georgi	NR	g	Unspecified	DOC-032
FHL-2025-032-07	ZJ-2025-021	Custom formula	Tang Yihao Xieding Formula	H-2025-033	Coptis Root	Coptis Root	Coptis chinensis Franch.	NR	g	Unspecified	DOC-032
FHL-2025-032-08	ZJ-2025-021	Custom formula	Tang Yihao Xieding Formula	H-2025-006	Sichuan Lovage Rhizome	Sichuan Lovage Rhizome	Ligusticum chuanxiong Hort.	NR	g	Unspecified	DOC-032
FHL-2025-032-09	ZJ-2025-021	Custom formula	Tang Yihao Xieding Formula	H-2025-007	Stir-fried Immature Bitter Orange	Immature Bitter Orange	Citrus aurantium L.	NR	g	Stir-fried	DOC-032
FHL-2025-032-10	ZJ-2025-021	Custom formula	Tang Yihao Xieding Formula	H-2025-028	Raw Hawthorn Fruit	Hawthorn Fruit	Crataegus pinnatifida Bge.var.major N.E.Br.	NR	g	Raw	DOC-032
FHL-2025-033-01	JD-2025-012	Classic formula	Banxia Xiexin Formula	H-2025-053	Pinellia Tuber	Pinellia Tuber	Pinellia ternata（Thunb.）Breit.	10	g	Unspecified	DOC-033
FHL-2025-033-02	JD-2025-012	Classic formula	Banxia Xiexin Formula	H-2025-033	Coptis Root	Coptis Root	Coptis chinensis Franch.	10	g	Unspecified	DOC-033
FHL-2025-033-03	JD-2025-012	Classic formula	Banxia Xiexin Formula	H-2025-060	Ginseng	Ginseng	Panax ginseng C.A.Mey.	6	g	Unspecified	DOC-033
FHL-2025-033-04	JD-2025-012	Classic formula	Banxia Xiexin Formula	H-2025-059	Dried Ginger	Dried Ginger	Zingiber officinale Rosc.	6	g	Unspecified	DOC-033
FHL-2025-033-05	JD-2025-012	Classic formula	Banxia Xiexin Formula	H-2025-051	Honey-processed Licorice Root	Licorice Root	Glycyrrhiza uralensis Fisch.	6	g	Stir-baked	DOC-033
FHL-2025-033-06	JD-2025-012	Classic formula	Banxia Xiexin Formula	H-2025-061	Chinese Date	Chinese Date	Ziziphus jujuba Mill.	6	g	Unspecified	DOC-033
FHL-2025-033-07	JD-2025-012	Classic formula	Banxia Xiexin Formula	H-2025-037	Scutellaria Root	Scutellaria Root	Scutellaria baicalensis Georgi	6	g	Unspecified	DOC-033
FHL-2025-034-01	JD-2025-013	Classic formula	Gegen Qinlian Formula	H-2025-016	Kudzuvine Root	Kudzuvine Root	Pueraria lobata (Willd.) Ohwi	30	g	Unspecified	DOC-034
FHL-2025-034-02	JD-2025-013	Classic formula	Gegen Qinlian Formula	H-2025-037	Scutellaria Root	Scutellaria Root	Scutellaria baicalensis Georgi	15	g	Unspecified	DOC-034
FHL-2025-034-03	JD-2025-013	Classic formula	Gegen Qinlian Formula	H-2025-033	Coptis Root	Coptis Root	Coptis chinensis Franch.	10	g	Unspecified	DOC-034
FHL-2025-034-04	JD-2025-013	Classic formula	Gegen Qinlian Formula	H-2025-051	Honey-processed Licorice Root	Licorice Root	Glycyrrhiza uralensis Fisch.	6	g	Stir-baked	DOC-034
FHL-2025-035-01	ZJ-2025-022	Custom formula	Lipi Huatan Quyu Formula	H-2025-013	Codonopsis Root	Codonopsis Root	Codonopsis pilosula (Franch.) Nannf.	10	g	Unspecified	DOC-035
FHL-2025-035-02	ZJ-2025-022	Custom formula	Lipi Huatan Quyu Formula	H-2025-021	Indian Bread	Indian Bread	Poria cocos（Schw.）Wolf	20	g	Unspecified	DOC-035
FHL-2025-035-03	ZJ-2025-022	Custom formula	Lipi Huatan Quyu Formula	H-2025-030	Largehead Atractylodes Rhizome	Largehead Atractylodes Rhizome	Atractylodes macrocephala Koidz.	15	g	Unspecified	DOC-035
FHL-2025-035-04	ZJ-2025-022	Custom formula	Lipi Huatan Quyu Formula	H-2025-051	Honey-processed Licorice Root	Licorice Root	Glycyrrhiza uralensis Fisch.	6	g	Stir-baked	DOC-035
FHL-2025-035-05	ZJ-2025-022	Custom formula	Lipi Huatan Quyu Formula	H-2025-034	Tangerine Peel	Tangerine Peel	Citrus reticulata Blanco	10	g	Unspecified	DOC-035
FHL-2025-035-06	ZJ-2025-022	Custom formula	Lipi Huatan Quyu Formula	H-2025-053	Prepared Pinellia Tuber	Pinellia Tuber	Pinellia ternata（Thunb.）Breit.	10	g	Fa	DOC-035
FHL-2025-035-07	ZJ-2025-022	Custom formula	Lipi Huatan Quyu Formula	H-2025-026	Raw Milkvetch Root	Raw Milkvetch Root	Astragalus membranaceus（Fisch.）Bge.	30	g	Unspecified	DOC-035
FHL-2025-035-08	ZJ-2025-022	Custom formula	Lipi Huatan Quyu Formula	H-2025-014	Rehmannia Root	Rehmannia Root	Rehmannia glutinosa Libosch.	30	g	Raw	DOC-035
FHL-2025-035-09	ZJ-2025-022	Custom formula	Lipi Huatan Quyu Formula	H-2025-015	Atractylodes Rhizome with Bran	Atractylodes Rhizome with Bran	Atractylodes lancea (Thunb.) DC.	15	g	Unspecified	DOC-035
FHL-2025-035-10	ZJ-2025-022	Custom formula	Lipi Huatan Quyu Formula	H-2025-115	Figwort Root	Figwort Root	Scrophularia ningpoensis Hemsl.	30	g	Unspecified	DOC-035
FHL-2025-035-11	ZJ-2025-022	Custom formula	Lipi Huatan Quyu Formula	H-2025-016	Kudzuvine Root	Kudzuvine Root	Pueraria lobata (Willd.) Ohwi	30	g	Unspecified	DOC-035
FHL-2025-035-12	ZJ-2025-022	Custom formula	Lipi Huatan Quyu Formula	H-2025-009	Danshen Root	Danshen Root	Salvia miltiorrhiza Bge.	30	g	Unspecified	DOC-035
FHL-2025-035-13	ZJ-2025-022	Custom formula	Lipi Huatan Quyu Formula	H-2025-028	Raw Hawthorn Fruit	Hawthorn Fruit	Crataegus pinnatifida Bge.var.major N.E.Br.	15	g	Raw	DOC-035
FHL-2025-035-14	ZJ-2025-022	Custom formula	Lipi Huatan Quyu Formula	H-2025-044	Lotus Leaf	Lotus Leaf	Nelumbo nucifera Gaertn.	10	g	Unspecified	DOC-035
FHL-2025-035-15	ZJ-2025-022	Custom formula	Lipi Huatan Quyu Formula	H-2025-071	Fiveleaf Gynostemma Herb	Fiveleaf Gynostemma Herb	Gynostemma pentaphyllum (Thunb.) Makino	10	g	Unspecified	DOC-035
FHL-2025-036-01	ZJ-2025-023	Custom formula	Zini Huatan Tongluo Formula	H-2025-053	Prepared Pinellia Tuber	Pinellia Tuber	Pinellia ternata（Thunb.）Breit.	10	g	Fa	DOC-036
FHL-2025-036-02	ZJ-2025-023	Custom formula	Zini Huatan Tongluo Formula	H-2025-007	Stir-fried Immature Bitter Orange	Immature Bitter Orange	Citrus aurantium L.	10	g	Stir-fried	DOC-036
FHL-2025-036-03	ZJ-2025-023	Custom formula	Zini Huatan Tongluo Formula	H-2025-118	Bile-processed Arisaema Tuber	Bile-processed Arisaema Tuber	Arisaema erubescens（Wall.）Schott	10	g	Unspecified	DOC-036
FHL-2025-036-04	ZJ-2025-023	Custom formula	Zini Huatan Tongluo Formula	H-2025-004	Vinegar-processed Nutgrass Galingale Rhizome	Nutgrass Galingale Rhizome	Cyperus rotundus L.	10	g	Vinegar	DOC-036
FHL-2025-036-05	ZJ-2025-023	Custom formula	Zini Huatan Tongluo Formula	H-2025-068	Alisma Rhizome	Alisma Rhizome	Alisma orientale（Sam.）Juzep.	30	g	Unspecified	DOC-036
FHL-2025-036-06	ZJ-2025-023	Custom formula	Zini Huatan Tongluo Formula	H-2025-055	Peach Seed	Peach Seed	Prunus persica（L.）Batsch	10	g	Unspecified	DOC-036
FHL-2025-036-07	ZJ-2025-023	Custom formula	Zini Huatan Tongluo Formula	H-2025-009	Danshen Root	Danshen Root	Salvia miltiorrhiza Bge.	15	g	Unspecified	DOC-036
FHL-2025-036-08	ZJ-2025-023	Custom formula	Zini Huatan Tongluo Formula	H-2025-008	Red Peony Root	Red Peony Root	Paeonia lactiflora Pall.	12	g	Unspecified	DOC-036
FHL-2025-036-09	ZJ-2025-023	Custom formula	Zini Huatan Tongluo Formula	H-2025-034	Tangerine Peel	Tangerine Peel	Citrus reticulata Blanco	10	g	Unspecified	DOC-036
FHL-2025-036-10	ZJ-2025-023	Custom formula	Zini Huatan Tongluo Formula	H-2025-056	Safflower	Safflower	Carthamus tinctorius L.	10	g	Unspecified	DOC-036
FHL-2025-036-11	ZJ-2025-023	Custom formula	Zini Huatan Tongluo Formula	H-2025-093	Stir-fried Cassia Seed	Cassia Seed	Cassia obtusifolia L.	15	g	Stir-fried	DOC-036
FHL-2025-036-12	ZJ-2025-023	Custom formula	Zini Huatan Tongluo Formula	H-2025-028	Raw Hawthorn Fruit	Hawthorn Fruit	Crataegus pinnatifida Bge.var.major N.E.Br.	30	g	Raw	DOC-036
FHL-2025-037-01	ZJ-2025-024	Custom formula	Huatan Quyu Formula	H-2025-034	Tangerine Peel	Tangerine Peel	Citrus reticulata Blanco	10	g	Unspecified	DOC-037
FHL-2025-037-02	ZJ-2025-024	Custom formula	Huatan Quyu Formula	H-2025-044	Lotus Leaf	Lotus Leaf	Nelumbo nucifera Gaertn.	10	g	Unspecified	DOC-037
FHL-2025-037-03	ZJ-2025-024	Custom formula	Huatan Quyu Formula	H-2025-053	Prepared Pinellia Tuber	Pinellia Tuber	Pinellia ternata（Thunb.）Breit.	10	g	Fa	DOC-037
FHL-2025-037-04	ZJ-2025-024	Custom formula	Huatan Quyu Formula	H-2025-013	Codonopsis Root	Codonopsis Root	Codonopsis pilosula (Franch.) Nannf.	10	g	Unspecified	DOC-037
FHL-2025-037-05	ZJ-2025-024	Custom formula	Huatan Quyu Formula	H-2025-071	Fiveleaf Gynostemma Herb	Fiveleaf Gynostemma Herb	Gynostemma pentaphyllum (Thunb.) Makino	10	g	Unspecified	DOC-037
FHL-2025-037-06	ZJ-2025-024	Custom formula	Huatan Quyu Formula	H-2025-115	Figwort Root	Figwort Root	Scrophularia ningpoensis Hemsl.	30	g	Unspecified	DOC-037
FHL-2025-037-07	ZJ-2025-024	Custom formula	Huatan Quyu Formula	H-2025-014	Rehmannia Root	Rehmannia Root	Rehmannia glutinosa Libosch.	30	g	Raw	DOC-037
FHL-2025-037-08	ZJ-2025-024	Custom formula	Huatan Quyu Formula	H-2025-016	Kudzuvine Root	Kudzuvine Root	Pueraria lobata (Willd.) Ohwi	30	g	Unspecified	DOC-037
FHL-2025-037-09	ZJ-2025-024	Custom formula	Huatan Quyu Formula	H-2025-026	Raw Milkvetch Root	Raw Milkvetch Root	Astragalus membranaceus（Fisch.）Bge.	30	g	Unspecified	DOC-037
FHL-2025-037-10	ZJ-2025-024	Custom formula	Huatan Quyu Formula	H-2025-009	Danshen Root	Danshen Root	Salvia miltiorrhiza Bge.	30	g	Unspecified	DOC-037
FHL-2025-037-11	ZJ-2025-024	Custom formula	Huatan Quyu Formula	H-2025-051	Honey-processed Licorice Root	Licorice Root	Glycyrrhiza uralensis Fisch.	6	g	Stir-baked	DOC-037
FHL-2025-037-12	ZJ-2025-024	Custom formula	Huatan Quyu Formula	H-2025-015	Atractylodes Rhizome with Bran	Atractylodes Rhizome with Bran	Atractylodes lancea (Thunb.) DC.	15	g	Unspecified	DOC-037
FHL-2025-037-13	ZJ-2025-024	Custom formula	Huatan Quyu Formula	H-2025-030	Largehead Atractylodes Rhizome	Largehead Atractylodes Rhizome	Atractylodes macrocephala Koidz.	15	g	Unspecified	DOC-037
FHL-2025-037-14	ZJ-2025-024	Custom formula	Huatan Quyu Formula	H-2025-028	Raw Hawthorn Fruit	Hawthorn Fruit	Crataegus pinnatifida Bge.var.major N.E.Br.	15	g	Raw	DOC-037
FHL-2025-037-15	ZJ-2025-024	Custom formula	Huatan Quyu Formula	H-2025-021	Indian Bread	Indian Bread	Poria cocos（Schw.）Wolf	20	g	Unspecified	DOC-037
FHL-2025-038-01	JD-2025-014	Classic formula	Qingfei Xiegan Formula	H-2025-099	Ligusticum Rhizome	Ligusticum Rhizome	Ligusticum sinense Oliv.	15	g	Unspecified	DOC-038
FHL-2025-038-02	JD-2025-014	Classic formula	Qingfei Xiegan Formula	H-2025-096	Taiwan Angelica Root	Taiwan Angelica Root	Angelica dahurica（Fisch.ex Hoffm.）Benth.et Hook.f.	15	g	Unspecified	DOC-038
FHL-2025-038-03	JD-2025-014	Classic formula	Qingfei Xiegan Formula	H-2025-037	Scutellaria Root	Scutellaria Root	Scutellaria baicalensis Georgi	15	g	Unspecified	DOC-038
FHL-2025-038-04	JD-2025-014	Classic formula	Qingfei Xiegan Formula	H-2025-121	Wormwood Herb	Wormwood Herb	Artemisia sacrorum Ledeb.	15	g	Unspecified	DOC-038
FHL-2025-038-05	JD-2025-014	Classic formula	Qingfei Xiegan Formula	H-2025-016	Kudzuvine Root	Kudzuvine Root	Pueraria lobata (Willd.) Ohwi	20	g	Unspecified	DOC-038
FHL-2025-038-06	JD-2025-014	Classic formula	Qingfei Xiegan Formula	H-2025-097	Radish Seed	Radish Seed	Raphanus sativus L.	30	g	Unspecified	DOC-038
FHL-2025-038-07	JD-2025-014	Classic formula	Qingfei Xiegan Formula	H-2025-010	Glabrous Greenbrier Rhizome	Glabrous Greenbrier Rhizome	Smilax glabra Roxb.	20	g	Unspecified	DOC-038
FHL-2025-038-08	JD-2025-014	Classic formula	Qingfei Xiegan Formula	H-2025-122	Dandelion Herb	Dandelion Herb	Taraxacum mongolicum Hand.-Mazz.	20	g	Unspecified	DOC-038
FHL-2025-038-09	JD-2025-014	Classic formula	Qingfei Xiegan Formula	H-2025-095	Balloonflower Root	Balloonflower Root	Platycodon grandiflorum（Jacq.）A.DC.	10	g	Unspecified	DOC-038
FHL-2025-038-10	JD-2025-014	Classic formula	Qingfei Xiegan Formula	H-2025-098	Cimicifuga Rhizome	Cimicifuga Rhizome	Cimicifuga heracleifolia Kom.	10	g	Unspecified	DOC-038
FHL-2025-038-11	JD-2025-014	Classic formula	Qingfei Xiegan Formula	H-2025-041	Rhubarb Root	Rhubarb Root	Rheum palmatum L.	5	g	Unspecified	DOC-038
FHL-2025-039-01	ZJ-2025-025	Custom formula	Shugan Jianpi Formula	H-2025-003	Bupleurum Root	Bupleurum Root	Bupleurum chinense DC	12	g	Unspecified	DOC-039
FHL-2025-039-02	ZJ-2025-025	Custom formula	Shugan Jianpi Formula	H-2025-013	Codonopsis Root	Codonopsis Root	Codonopsis pilosula (Franch.) Nannf.	15	g	Unspecified	DOC-039
FHL-2025-039-03	ZJ-2025-025	Custom formula	Shugan Jianpi Formula	H-2025-053	Pinellia Tuber	Pinellia Tuber	Pinellia ternata（Thunb.）Breit.	15	g	Unspecified	DOC-039
FHL-2025-039-04	ZJ-2025-025	Custom formula	Shugan Jianpi Formula	H-2025-037	Scutellaria Root	Scutellaria Root	Scutellaria baicalensis Georgi	12	g	Unspecified	DOC-039
FHL-2025-039-05	ZJ-2025-025	Custom formula	Shugan Jianpi Formula	H-2025-021	Indian Bread	Indian Bread	Poria cocos（Schw.）Wolf	20	g	Unspecified	DOC-039
FHL-2025-039-06	ZJ-2025-025	Custom formula	Shugan Jianpi Formula	H-2025-030	Stir-fried Largehead Atractylodes Rhizome with Bran	Largehead Atractylodes Rhizome	Atractylodes macrocephala Koidz.	15	g	Stir-fried with Wheat Bran	DOC-039
FHL-2025-039-07	ZJ-2025-025	Custom formula	Shugan Jianpi Formula	H-2025-035	Bitter Orange	Bitter Orange	Citrus aurantium L.	12	g	Unspecified	DOC-039
FHL-2025-039-08	ZJ-2025-025	Custom formula	Shugan Jianpi Formula	H-2025-034	Tangerine Peel	Tangerine Peel	Citrus reticulata Blanco	15	g	Unspecified	DOC-039
FHL-2025-039-09	ZJ-2025-025	Custom formula	Shugan Jianpi Formula	H-2025-006	Sichuan Lovage Rhizome	Sichuan Lovage Rhizome	Ligusticum chuanxiong Hort.	12	g	Unspecified	DOC-039
FHL-2025-039-10	ZJ-2025-025	Custom formula	Shugan Jianpi Formula	H-2025-008	Red Peony Root	Red Peony Root	Paeonia lactiflora Pall.	12	g	Unspecified	DOC-039
FHL-2025-039-11	ZJ-2025-025	Custom formula	Shugan Jianpi Formula	H-2025-023	Anemarrhena Rhizome	Anemarrhena Rhizome	Anemarrhena asphodeloides Bge.	10	g	Unspecified	DOC-039
FHL-2025-039-12	ZJ-2025-025	Custom formula	Shugan Jianpi Formula	H-2025-014	Rehmannia Root	Rehmannia Root	Rehmannia glutinosa Libosch.	12	g	Unspecified	DOC-039
FHL-2025-039-13	ZJ-2025-025	Custom formula	Shugan Jianpi Formula	H-2025-051	Licorice Root	Licorice Root	Glycyrrhiza uralensis Fisch.	10	g	Unspecified	DOC-039
FHL-2025-040-01	JD-2025-015	Classic formula	Dachaihu Formula	H-2025-003	Bupleurum Root	Bupleurum Root	Bupleurum chinense DC	15	g	Unspecified	DOC-040
FHL-2025-040-02	JD-2025-015	Classic formula	Dachaihu Formula	H-2025-037	Scutellaria Root	Scutellaria Root	Scutellaria baicalensis Georgi	10	g	Unspecified	DOC-040
FHL-2025-040-03	JD-2025-015	Classic formula	Dachaihu Formula	H-2025-027	White Peony Root	White Peony Root	Paeonia lactiflora Pall.	10	g	Unspecified	DOC-040
FHL-2025-040-04	JD-2025-015	Classic formula	Dachaihu Formula	H-2025-053	Pinellia Tuber	Pinellia Tuber	Pinellia ternata（Thunb.）Breit.	10	g	Unspecified	DOC-040
FHL-2025-040-05	JD-2025-015	Classic formula	Dachaihu Formula	H-2025-123	Fresh Ginger	Fresh Ginger	Zingiber officinale Rosc.	10	g	Unspecified	DOC-040
FHL-2025-040-06	JD-2025-015	Classic formula	Dachaihu Formula	H-2025-007	Immature Bitter Orange	Immature Bitter Orange	Citrus aurantium L.	10	g	Unspecified	DOC-040
FHL-2025-040-07	JD-2025-015	Classic formula	Dachaihu Formula	H-2025-041	Rhubarb Root	Rhubarb Root	Rheum palmatum L.	6	g	Unspecified	DOC-040
FHL-2025-040-08	JD-2025-015	Classic formula	Dachaihu Formula	H-2025-061	Chinese Date	Chinese Date	Ziziphus jujuba Mill.	4	枚	Unspecified	DOC-040
FHL-2025-041-01	ZJ-2025-026	Custom formula	Jianpi Lishi Quyu Formula	H-2025-013	Codonopsis Root	Codonopsis Root	Codonopsis pilosula (Franch.) Nannf.	15	g	Unspecified	DOC-041
FHL-2025-041-02	ZJ-2025-026	Custom formula	Jianpi Lishi Quyu Formula	H-2025-048	Chinese Yam Rhizome	Chinese Yam Rhizome	Dioscorea opposita Thunb.	15	g	Unspecified	DOC-041
FHL-2025-041-03	ZJ-2025-026	Custom formula	Jianpi Lishi Quyu Formula	H-2025-028	Charred Hawthorn Fruit	Hawthorn Fruit	Crataegus pinnatifida Bge.var.major N.E.Br.	15	g	Charring	DOC-041
FHL-2025-041-04	ZJ-2025-026	Custom formula	Jianpi Lishi Quyu Formula	H-2025-021	Indian Bread	Indian Bread	Poria cocos（Schw.）Wolf	12	g	Unspecified	DOC-041
FHL-2025-041-05	ZJ-2025-026	Custom formula	Jianpi Lishi Quyu Formula	H-2025-081	Coix Seed	Coix Seed	Coix lacryma-jobi L.var.mayuen（Roman.）Stapf	12	g	Unspecified	DOC-041
FHL-2025-041-06	ZJ-2025-026	Custom formula	Jianpi Lishi Quyu Formula	H-2025-114	Magnolia Bark	Magnolia Bark	Magnolia officinalis Rehd.et Wils.	12	g	Unspecified	DOC-041
FHL-2025-041-07	ZJ-2025-026	Custom formula	Jianpi Lishi Quyu Formula	H-2025-003	Bupleurum Root	Bupleurum Root	Bupleurum chinense DC	10	g	Unspecified	DOC-041
FHL-2025-041-08	ZJ-2025-026	Custom formula	Jianpi Lishi Quyu Formula	H-2025-030	Largehead Atractylodes Rhizome	Largehead Atractylodes Rhizome	Atractylodes macrocephala Koidz.	10	g	Unspecified	DOC-041
FHL-2025-041-09	ZJ-2025-026	Custom formula	Jianpi Lishi Quyu Formula	H-2025-035	Bitter Orange	Bitter Orange	Citrus aurantium L.	10	g	Unspecified	DOC-041
FHL-2025-041-10	ZJ-2025-026	Custom formula	Jianpi Lishi Quyu Formula	H-2025-034	Tangerine Peel	Tangerine Peel	Citrus reticulata Blanco	10	g	Unspecified	DOC-041
FHL-2025-041-11	ZJ-2025-026	Custom formula	Jianpi Lishi Quyu Formula	H-2025-027	Red Peony Root	Red Peony Root	Paeonia lactiflora Pall.	10	g	Unspecified	DOC-041
FHL-2025-041-12	ZJ-2025-026	Custom formula	Jianpi Lishi Quyu Formula	H-2025-006	Sichuan Lovage Rhizome	Sichuan Lovage Rhizome	Ligusticum chuanxiong Hort.	10	g	Unspecified	DOC-041
FHL-2025-041-13	ZJ-2025-026	Custom formula	Jianpi Lishi Quyu Formula	H-2025-055	Peach Seed	Peach Seed	Prunus persica（L.）Batsch	10	g	Unspecified	DOC-041
FHL-2025-041-14	ZJ-2025-026	Custom formula	Jianpi Lishi Quyu Formula	H-2025-056	Safflower	Safflower	Carthamus tinctorius L.	10	g	Unspecified	DOC-041
FHL-2025-041-15	ZJ-2025-026	Custom formula	Jianpi Lishi Quyu Formula	H-2025-051	Licorice Root	Licorice Root	Glycyrrhiza uralensis Fisch.	6	g	Unspecified	DOC-041
FHL-2025-042-01	ZJ-2025-027	Custom formula	Shenmai Lanling Formula	H-2025-052	Heterophylly Falsestarwort Root	Heterophylly Falsestarwort Root	Pseudostellaria heterophylla (Miq.) Pax ex Pax et Hoffm.	10	g	Unspecified	DOC-042
FHL-2025-042-02	ZJ-2025-027	Custom formula	Shenmai Lanling Formula	H-2025-018	Dwarf Lilyturf Tuber	Dwarf Lilyturf Tuber	Sophora flavescens Ait.	10	g	Unspecified	DOC-042
FHL-2025-042-03	ZJ-2025-027	Custom formula	Shenmai Lanling Formula	H-2025-047	Hirsute Shiny Bugleweed Herb	Hirsute Shiny Bugleweed Herb	Lycopus lucidus Turcz.var.hirtus Regel	10	g	Unspecified	DOC-042
FHL-2025-042-04	ZJ-2025-027	Custom formula	Shenmai Lanling Formula	H-2025-021	Indian Bread	Indian Bread	Poria cocos（Schw.）Wolf	10	g	Unspecified	DOC-042
FHL-2025-042-05	ZJ-2025-027	Custom formula	Shenmai Lanling Formula	H-2025-072	Schisandra Berry	Schisandra Berry	Schisandra chinensis（Turcz.）Baill.	10	g	Unspecified	DOC-042
FHL-2025-042-06	ZJ-2025-027	Custom formula	Shenmai Lanling Formula	H-2025-023	Anemarrhena Rhizome	Anemarrhena Rhizome	Anemarrhena asphodeloides Bge.	10	g	Unspecified	DOC-042
FHL-2025-042-07	ZJ-2025-027	Custom formula	Shenmai Lanling Formula	H-2025-048	Chinese Yam Rhizome	Chinese Yam Rhizome	Dioscorea opposita Thunb.	15	g	Unspecified	DOC-042
FHL-2025-042-08	ZJ-2025-027	Custom formula	Shenmai Lanling Formula	H-2025-053	Prepared Pinellia Tuber	Pinellia Tuber	Pinellia ternata（Thunb.）Breit.	10	g	Fa	DOC-042
FHL-2025-042-09	ZJ-2025-027	Custom formula	Shenmai Lanling Formula	H-2025-074	Winged Euonymus Twig	Winged Euonymus Twig	Euonymus alatus（Thunb.）Sieb.	10	g	Unspecified	DOC-042
FHL-2025-043-01	ZJ-2025-028	Custom formula	Tang Yiping	H-2025-026	Raw Milkvetch Root	Raw Milkvetch Root	Astragalus membranaceus（Fisch.）Bge.	30	g	Raw	DOC-043
FHL-2025-043-02	ZJ-2025-028	Custom formula	Tang Yiping	H-2025-033	Coptis Root	Coptis Root	Coptis chinensis Franch.	9	g	Unspecified	DOC-043
FHL-2025-043-03	ZJ-2025-028	Custom formula	Tang Yiping	H-2025-015	Atractylodes Rhizome with Bran	Atractylodes Rhizome with Bran	Atractylodes lancea (Thunb.) DC.	12	g	Unspecified	DOC-043
FHL-2025-043-04	ZJ-2025-028	Custom formula	Tang Yiping	H-2025-115	Figwort Root	Figwort Root	Scrophularia ningpoensis Hemsl.	15	g	Unspecified	DOC-043
FHL-2025-043-05	ZJ-2025-028	Custom formula	Tang Yiping	H-2025-009	Danshen Root	Danshen Root	Salvia miltiorrhiza Bge.	15	g	Unspecified	DOC-043
FHL-2025-043-06	ZJ-2025-028	Custom formula	Tang Yiping	H-2025-003	Bupleurum Root	Bupleurum Root	Bupleurum chinense DC	9	g	Unspecified	DOC-043
FHL-2025-043-07	ZJ-2025-028	Custom formula	Tang Yiping	H-2025-027	White Peony Root	White Peony Root	Paeonia lactiflora Pall.	15	g	Unspecified	DOC-043
FHL-2025-043-08	ZJ-2025-028	Custom formula	Tang Yiping	H-2025-124	Achyranthes Root	Achyranthes Root	Achyranthes bidentata Bl.	12	g	Unspecified	DOC-043
FHL-2025-043-09	ZJ-2025-028	Custom formula	Tang Yiping	H-2025-022	Eupatorium Herb	Eupatorium Herb	Eupatorium fortunei Turcz.	20	g	Unspecified	DOC-043
FHL-2025-043-10	ZJ-2025-028	Custom formula	Tang Yiping	H-2025-074	Winged Euonymus Twig	Winged Euonymus Twig	Euonymus alatus（Thunb.）Sieb.	30	g	Unspecified	DOC-043
FHL-2025-044-01	JD-2025-016	Classic formula	Modified Banxia Xiexin Formula	H-2025-053	Processed Pinellia Tuber	Pinellia Tuber	Pinellia ternata（Thunb.）Breit.	12	g	Processed	DOC-044
FHL-2025-044-02	JD-2025-016	Classic formula	Modified Banxia Xiexin Formula	H-2025-018	Dwarf Lilyturf Tuber	Dwarf Lilyturf Tuber	Sophora flavescens Ait.	12	g	Unspecified	DOC-044
FHL-2025-044-03	JD-2025-016	Classic formula	Modified Banxia Xiexin Formula	H-2025-016	Kudzuvine Root	Kudzuvine Root	Pueraria lobata (Willd.) Ohwi	12	g	Unspecified	DOC-044
FHL-2025-044-04	JD-2025-016	Classic formula	Modified Banxia Xiexin Formula	H-2025-037	Scutellaria Root	Scutellaria Root	Scutellaria baicalensis Georgi	15	g	Unspecified	DOC-044
FHL-2025-044-05	JD-2025-016	Classic formula	Modified Banxia Xiexin Formula	H-2025-013	Codonopsis Root	Codonopsis Root	Codonopsis pilosula (Franch.) Nannf.	15	g	Unspecified	DOC-044
FHL-2025-044-06	JD-2025-016	Classic formula	Modified Banxia Xiexin Formula	H-2025-051	Licorice Root	Licorice Root	Glycyrrhiza uralensis Fisch.	6	g	Unspecified	DOC-044
FHL-2025-044-07	JD-2025-016	Classic formula	Modified Banxia Xiexin Formula	H-2025-059	Dried Ginger	Dried Ginger	Zingiber officinale Rosc.	6	g	Unspecified	DOC-044
FHL-2025-044-08	JD-2025-016	Classic formula	Modified Banxia Xiexin Formula	H-2025-033	Coptis Root	Coptis Root	Coptis chinensis Franch.	6	g	Unspecified	DOC-044
FHL-2025-045-01	ZJ-2025-029	Custom formula	Tang Zhi Ping	H-2025-125	Mulberry Bark	Mulberry Bark	Morus alba L.	15	g	Unspecified	DOC-045
FHL-2025-045-02	ZJ-2025-029	Custom formula	Tang Zhi Ping	H-2025-068	Alisma Rhizome	Alisma Rhizome	Alisma orientale（Sam.）Juzep.	15	g	Unspecified	DOC-045
FHL-2025-045-03	ZJ-2025-029	Custom formula	Tang Zhi Ping	H-2025-074	Winged Euonymus Twig	Winged Euonymus Twig	Euonymus alatus（Thunb.）Sieb.	15	g	Unspecified	DOC-045
FHL-2025-045-04	ZJ-2025-029	Custom formula	Tang Zhi Ping	H-2025-033	Coptis Root	Coptis Root	Coptis chinensis Franch.	10	g	Unspecified	DOC-045
FHL-2025-045-05	ZJ-2025-029	Custom formula	Tang Zhi Ping	H-2025-041	Prepared Rhubarb Root	Rhubarb Root	Rheum palmatum L.	6	g	Unspecified	DOC-045
FHL-2025-046-01	JD-2025-017	Classic formula	Huagan Jian	H-2025-034	Tangerine Peel	Tangerine Peel	Citrus reticulata Blanco	10	g	Unspecified	DOC-046
FHL-2025-046-02	JD-2025-017	Classic formula	Huagan Jian	H-2025-126	Green Tangerine Peel	Green Tangerine Peel	Citrus reticulata Blanco	15	g	Unspecified	DOC-046
FHL-2025-046-03	JD-2025-017	Classic formula	Huagan Jian	H-2025-038	Tree Peony Bark	Tree Peony Bark	Paeonia suffruticosa Andr.	10	g	Unspecified	DOC-046
FHL-2025-046-04	JD-2025-017	Classic formula	Huagan Jian	H-2025-027	White Peony Root	White Peony Root	Paeonia lactiflora Pall.	15	g	Unspecified	DOC-046
FHL-2025-046-05	JD-2025-017	Classic formula	Huagan Jian	H-2025-127	Zhejiang Fritillary Bulb	Zhejiang Fritillary Bulb	Fritillaria thunbergii Miq.	10	g	Unspecified	DOC-046
FHL-2025-046-06	JD-2025-017	Classic formula	Huagan Jian	H-2025-039	Gardenia Fruit	Gardenia Fruit	Gardenia jasminoides Ellis	15	g	Unspecified	DOC-046
FHL-2025-046-07	JD-2025-017	Classic formula	Huagan Jian	H-2025-023	Anemarrhena Rhizome	Anemarrhena Rhizome	Anemarrhena asphodeloides Bge.	10	g	Unspecified	DOC-046
FHL-2025-046-08	JD-2025-017	Classic formula	Huagan Jian	H-2025-112	Amur Cork-tree Bark	Amur Cork-tree Bark	Phellodendron chinense Schneid.	10	g	Unspecified	DOC-046
FHL-2025-046-09	JD-2025-017	Classic formula	Huagan Jian	H-2025-033	Coptis Root	Coptis Root	Coptis chinensis Franch.	5	g	Unspecified	DOC-046
FHL-2025-047-01	ZJ-2025-030	Custom formula	Lipi Huatan Quyu Formula	H-2025-051	Honey-processed Licorice Root	Licorice Root	Glycyrrhiza uralensis Fisch.	6	g	Stir-baked	DOC-047
FHL-2025-047-02	ZJ-2025-030	Custom formula	Lipi Huatan Quyu Formula	H-2025-013	Codonopsis Root	Codonopsis Root	Codonopsis pilosula (Franch.) Nannf.	10	g	Unspecified	DOC-047
FHL-2025-047-03	ZJ-2025-030	Custom formula	Lipi Huatan Quyu Formula	H-2025-034	Tangerine Peel	Tangerine Peel	Citrus reticulata Blanco	10	g	Unspecified	DOC-047
FHL-2025-047-04	ZJ-2025-030	Custom formula	Lipi Huatan Quyu Formula	H-2025-053	Prepared Pinellia Tuber	Pinellia Tuber	Pinellia ternata（Thunb.）Breit.	10	g	Fa	DOC-047
FHL-2025-047-05	ZJ-2025-030	Custom formula	Lipi Huatan Quyu Formula	H-2025-044	Lotus Leaf	Lotus Leaf	Nelumbo nucifera Gaertn.	10	g	Unspecified	DOC-047
FHL-2025-047-06	ZJ-2025-030	Custom formula	Lipi Huatan Quyu Formula	H-2025-071	Fiveleaf Gynostemma Herb	Fiveleaf Gynostemma Herb	Gynostemma pentaphyllum (Thunb.) Makino	10	g	Unspecified	DOC-047
FHL-2025-047-07	ZJ-2025-030	Custom formula	Lipi Huatan Quyu Formula	H-2025-030	Largehead Atractylodes Rhizome	Largehead Atractylodes Rhizome	Atractylodes macrocephala Koidz.	15	g	Unspecified	DOC-047
FHL-2025-047-08	ZJ-2025-030	Custom formula	Lipi Huatan Quyu Formula	H-2025-015	Atractylodes Rhizome with Bran	Atractylodes Rhizome with Bran	Atractylodes lancea (Thunb.) DC.	15	g	Unspecified	DOC-047
FHL-2025-047-09	ZJ-2025-030	Custom formula	Lipi Huatan Quyu Formula	H-2025-028	Raw Hawthorn Fruit	Charred Hawthorn Fruit	Crataegus pinnatifida Bge.var.major N.E.Br.	15	g	Raw	DOC-047
FHL-2025-047-10	ZJ-2025-030	Custom formula	Lipi Huatan Quyu Formula	H-2025-021	Indian Bread	Indian Bread	Poria cocos（Schw.）Wolf	20	g	Unspecified	DOC-047
FHL-2025-047-11	ZJ-2025-030	Custom formula	Lipi Huatan Quyu Formula	H-2025-026	Milkvetch Root	Milkvetch Root	Astragalus membranaceus（Fisch.）Bge.	30	g	Unspecified	DOC-047
FHL-2025-047-12	ZJ-2025-030	Custom formula	Lipi Huatan Quyu Formula	H-2025-014	Rehmannia Root	Rehmannia Root	Rehmannia glutinosa Libosch.	30	g	Raw	DOC-047
FHL-2025-047-13	ZJ-2025-030	Custom formula	Lipi Huatan Quyu Formula	H-2025-115	Figwort Root	Figwort Root	Scrophularia ningpoensis Hemsl.	30	g	Unspecified	DOC-047
FHL-2025-047-14	ZJ-2025-030	Custom formula	Lipi Huatan Quyu Formula	H-2025-016	Kudzuvine Root	Kudzuvine Root	Pueraria lobata (Willd.) Ohwi	30	g	Unspecified	DOC-047
FHL-2025-047-15	ZJ-2025-030	Custom formula	Lipi Huatan Quyu Formula	H-2025-009	Danshen Root	Danshen Root	Salvia miltiorrhiza Bge.	30	g	Unspecified	DOC-047
FHL-2025-048-01	ZJ-2025-031	Custom formula	Shanze Shenhuang Formula	H-2025-048	Chinese Yam Rhizome	Chinese Yam Rhizome	Dioscorea opposita Thunb.	30	g	Unspecified	DOC-048
FHL-2025-048-02	ZJ-2025-031	Custom formula	Shanze Shenhuang Formula	H-2025-068	Alisma Rhizome	Alisma Rhizome	Alisma orientale（Sam.）Juzep.	29	g	Unspecified	DOC-048
FHL-2025-048-03	ZJ-2025-031	Custom formula	Shanze Shenhuang Formula	H-2025-009	Danshen Root	Danshen Root	Salvia miltiorrhiza Bge.	32	g	Unspecified	DOC-048
FHL-2025-048-04	ZJ-2025-031	Custom formula	Shanze Shenhuang Formula	H-2025-033	Coptis Root	Coptis Root	Coptis chinensis Franch.	9	g	Unspecified	DOC-048
FHL-2025-049-01	JD-2025-018	Classic formula	Jiawei Sini Powder	H-2025-003	Bupleurum Root	Bupleurum Root	Bupleurum chinense DC	10	g	Unspecified	DOC-049
FHL-2025-049-02	JD-2025-018	Classic formula	Jiawei Sini Powder	H-2025-027	White Peony Root	White Peony Root	Paeonia lactiflora Pall.	10	g	Unspecified	DOC-049
FHL-2025-049-03	JD-2025-018	Classic formula	Jiawei Sini Powder	H-2025-007	Immature Bitter Orange	Immature Bitter Orange	Citrus aurantium L.	10	g	Unspecified	DOC-049
FHL-2025-049-04	JD-2025-018	Classic formula	Jiawei Sini Powder	H-2025-051	Licorice Root	Licorice Root	Glycyrrhiza uralensis Fisch.	10	g	Unspecified	DOC-049
FHL-2025-049-05	JD-2025-018	Classic formula	Jiawei Sini Powder	H-2025-009	Danshen Root	Danshen Root	Salvia miltiorrhiza Bge.	10	g	Unspecified	DOC-049
FHL-2025-049-06	JD-2025-018	Classic formula	Jiawei Sini Powder	H-2025-008	Red Peony Root	Red Peony Root	Paeonia lactiflora Pall.	10	g	Unspecified	DOC-049
FHL-2025-049-07	JD-2025-018	Classic formula	Jiawei Sini Powder	H-2025-026	Milkvetch Root	Milkvetch Root	Astragalus membranaceus（Fisch.）Bge.	15	g	Unspecified	DOC-049
FHL-2025-049-08	JD-2025-018	Classic formula	Jiawei Sini Powder	H-2025-030	Largehead Atractylodes Rhizome	Largehead Atractylodes Rhizome	Atractylodes macrocephala Koidz.	10	g	Unspecified	DOC-049
FHL-2025-049-09	JD-2025-018	Classic formula	Jiawei Sini Powder	H-2025-016	Kudzuvine Root	Kudzuvine Root	Pueraria lobata (Willd.) Ohwi	15	g	Unspecified	DOC-049
FHL-2025-050-01	JD-2025-019	Classic formula	Fufang Gegen Qinlian Formula	H-2025-030	Raw Largehead Atractylodes Rhizome	Largehead Atractylodes Rhizome	Atractylodes macrocephala Koidz.	20	g	Raw	DOC-050
FHL-2025-050-02	JD-2025-019	Classic formula	Fufang Gegen Qinlian Formula	H-2025-052	Heterophylly Falsestarwort Root	Heterophylly Falsestarwort Root	Pseudostellaria heterophylla (Miq.) Pax ex Pax et Hoffm.	15	g	Unspecified	DOC-050
FHL-2025-050-03	JD-2025-019	Classic formula	Fufang Gegen Qinlian Formula	H-2025-016	Kudzuvine Root	Kudzuvine Root	Pueraria lobata (Willd.) Ohwi	15	g	Unspecified	DOC-050
FHL-2025-050-04	JD-2025-019	Classic formula	Fufang Gegen Qinlian Formula	H-2025-034	Tangerine Peel	Tangerine Peel	Citrus reticulata Blanco	12	g	Unspecified	DOC-050
FHL-2025-050-05	JD-2025-019	Classic formula	Fufang Gegen Qinlian Formula	H-2025-056	Safflower	Safflower	Carthamus tinctorius L.	12	g	Unspecified	DOC-050
FHL-2025-050-06	JD-2025-019	Classic formula	Fufang Gegen Qinlian Formula	H-2025-053	Pinellia Tuber	Pinellia Tuber	Pinellia ternata（Thunb.）Breit.	9	g	Unspecified	DOC-050
FHL-2025-050-07	JD-2025-019	Classic formula	Fufang Gegen Qinlian Formula	H-2025-033	Coptis Root	Coptis Root	Coptis chinensis Franch.	9	g	Unspecified	DOC-050
FHL-2025-050-08	JD-2025-019	Classic formula	Fufang Gegen Qinlian Formula	H-2025-054	Bamboo Shavings	Bamboo Shavings	Bambusa tuldoides Munro	9	g	Unspecified	DOC-050
FHL-2025-050-09	JD-2025-019	Classic formula	Fufang Gegen Qinlian Formula	H-2025-037	Scutellaria Root	Scutellaria Root	Scutellaria baicalensis Georgi	9	g	Unspecified	DOC-050
FHL-2025-050-10	JD-2025-019	Classic formula	Fufang Gegen Qinlian Formula	H-2025-128	Earthworm	Earthworm	Pheretima aspergillum (E. Perrier)	9	g	Unspecified	DOC-050
FHL-2025-051-01	JD-2025-020	Classic formula	Yiguan Jian He Liuwei Dihuang Formula	H-2025-014	Rehmannia Root	Rehmannia Root	Rehmannia glutinosa Libosch.	12	g	Raw	DOC-051
FHL-2025-051-02	JD-2025-020	Classic formula	Yiguan Jian He Liuwei Dihuang Formula	H-2025-018	Dwarf Lilyturf Tuber	Dwarf Lilyturf Tuber	Sophora flavescens Ait.	12	g	Unspecified	DOC-051
FHL-2025-051-03	JD-2025-020	Classic formula	Yiguan Jian He Liuwei Dihuang Formula	H-2025-048	Chinese Yam Rhizome	Chinese Yam Rhizome	Dioscorea opposita Thunb.	12	g	Unspecified	DOC-051
FHL-2025-051-04	JD-2025-020	Classic formula	Yiguan Jian He Liuwei Dihuang Formula	H-2025-129	Southern Adenophora Root	Southern Adenophora Root	Adenophora tetraphylla（Thunb.）Fisch.	9	g	Unspecified	DOC-051
FHL-2025-051-05	JD-2025-020	Classic formula	Yiguan Jian He Liuwei Dihuang Formula	H-2025-073	Chinese Angelica Root	Chinese Angelica Root	Angelica sinensis（Oliv.）Diels	9	g	Unspecified	DOC-051
FHL-2025-051-06	JD-2025-020	Classic formula	Yiguan Jian He Liuwei Dihuang Formula	H-2025-042	Goji Berry	Goji Berry	Lycium barbarum L.	9	g	Unspecified	DOC-051
FHL-2025-051-07	JD-2025-020	Classic formula	Yiguan Jian He Liuwei Dihuang Formula	H-2025-020	Asiatic Cornelian Cherry Fruit	Asiatic Cornelian Cherry Fruit	Cornus officinalis Sieb.et Zucc.	9	g	Unspecified	DOC-051
FHL-2025-051-08	JD-2025-020	Classic formula	Yiguan Jian He Liuwei Dihuang Formula	H-2025-072	Schisandra Berry	Schisandra Berry	Schisandra chinensis（Turcz.）Baill.	9	g	Unspecified	DOC-051
FHL-2025-051-09	JD-2025-020	Classic formula	Yiguan Jian He Liuwei Dihuang Formula	H-2025-001	Toosendan Fruit	Toosendan Fruit	Melia toosendan Sieb. et Zucc.	5	g	Unspecified	DOC-051
FHL-2025-051-10	JD-2025-020	Classic formula	Yiguan Jian He Liuwei Dihuang Formula	H-2025-025	Chinese Wolfberry Bark	Chinese Wolfberry Bark	Lycium chinense Mill.	6	g	Unspecified	DOC-051
FHL-2025-051-11	JD-2025-020	Classic formula	Yiguan Jian He Liuwei Dihuang Formula	H-2025-038	Tree Peony Bark	Tree Peony Bark	Paeonia suffruticosa Andr.	6	g	Unspecified	DOC-051
FHL-2025-051-12	JD-2025-020	Classic formula	Yiguan Jian He Liuwei Dihuang Formula	H-2025-068	Alisma Rhizome	Alisma Rhizome	Alisma orientale（Sam.）Juzep.	6	g	Unspecified	DOC-051
FHL-2025-052-01	ZJ-2025-032	Custom formula	Jianpi Huazhuo Xiaozhi Formula	H-2025-030	Largehead Atractylodes Rhizome	Largehead Atractylodes Rhizome	Atractylodes macrocephala Koidz.	15	g	Unspecified	DOC-052
FHL-2025-052-02	ZJ-2025-032	Custom formula	Jianpi Huazhuo Xiaozhi Formula	H-2025-053	Pinellia Tuber	Pinellia Tuber	Pinellia ternata（Thunb.）Breit.	15	g	Unspecified	DOC-052
FHL-2025-052-03	ZJ-2025-032	Custom formula	Jianpi Huazhuo Xiaozhi Formula	H-2025-034	Tangerine Peel	Tangerine Peel	Citrus reticulata Blanco	15	g	Unspecified	DOC-052
FHL-2025-052-04	ZJ-2025-032	Custom formula	Jianpi Huazhuo Xiaozhi Formula	H-2025-042	Goji Berry	Goji Berry	Lycium barbarum L.	15	g	Unspecified	DOC-052
FHL-2025-052-05	ZJ-2025-032	Custom formula	Jianpi Huazhuo Xiaozhi Formula	H-2025-033	Coptis Root	Coptis Root	Coptis chinensis Franch.	6	g	Unspecified	DOC-052
FHL-2025-052-06	ZJ-2025-032	Custom formula	Jianpi Huazhuo Xiaozhi Formula	H-2025-093	Cassia Seed	Cassia Seed	Cassia obtusifolia L.	10	g	Unspecified	DOC-052
FHL-2025-052-07	ZJ-2025-032	Custom formula	Jianpi Huazhuo Xiaozhi Formula	H-2025-010	Glabrous Greenbrier Rhizome	Glabrous Greenbrier Rhizome	Smilax glabra Roxb.	10	g	Unspecified	DOC-052
FHL-2025-052-08	ZJ-2025-032	Custom formula	Jianpi Huazhuo Xiaozhi Formula	H-2025-028	Hawthorn Fruit	Hawthorn Fruit	Crataegus pinnatifida Bge.var.major N.E.Br.	15	g	Unspecified	DOC-052
FHL-2025-052-09	ZJ-2025-032	Custom formula	Jianpi Huazhuo Xiaozhi Formula	H-2025-009	Danshen Root	Danshen Root	Salvia miltiorrhiza Bge.	10	g	Unspecified	DOC-052
FHL-2025-052-10	ZJ-2025-032	Custom formula	Jianpi Huazhuo Xiaozhi Formula	H-2025-050	Motherwort Herb	Motherwort Herb	Leonurus japonicus Houtt.	10	g	Unspecified	DOC-052
FHL-2025-053-01	ZJ-2025-033	Custom formula	Jianpi Xiaozhi Formula	H-2025-030	Largehead Atractylodes Rhizome	Largehead Atractylodes Rhizome	Atractylodes macrocephala Koidz.	15	g	Unspecified	DOC-053
FHL-2025-053-02	ZJ-2025-033	Custom formula	Jianpi Xiaozhi Formula	H-2025-057	Gastrodia Tuber	Gastrodia Tuber	Gastrodia elata Bl.	15	g	Unspecified	DOC-053
FHL-2025-053-03	ZJ-2025-033	Custom formula	Jianpi Xiaozhi Formula	H-2025-034	Tangerine Peel	Tangerine Peel	Citrus reticulata Blanco	15	g	Unspecified	DOC-053
FHL-2025-053-04	ZJ-2025-033	Custom formula	Jianpi Xiaozhi Formula	H-2025-042	Goji Berry	Goji Berry	Lycium barbarum L.	15	g	Unspecified	DOC-053
FHL-2025-053-05	ZJ-2025-033	Custom formula	Jianpi Xiaozhi Formula	H-2025-052	Heterophylly Falsestarwort Root	Heterophylly Falsestarwort Root	Pseudostellaria heterophylla (Miq.) Pax ex Pax et Hoffm.	15	g	Unspecified	DOC-053
FHL-2025-053-06	ZJ-2025-033	Custom formula	Jianpi Xiaozhi Formula	H-2025-093	Cassia Seed	Cassia Seed	Cassia obtusifolia L.	15	g	Unspecified	DOC-053
FHL-2025-053-07	ZJ-2025-033	Custom formula	Jianpi Xiaozhi Formula	H-2025-053	Pinellia Tuber	Pinellia Tuber	Pinellia ternata（Thunb.）Breit.	15	g	Unspecified	DOC-053
FHL-2025-053-08	ZJ-2025-033	Custom formula	Jianpi Xiaozhi Formula	H-2025-056	Safflower	Safflower	Carthamus tinctorius L.	10	g	Unspecified	DOC-053
FHL-2025-053-09	ZJ-2025-033	Custom formula	Jianpi Xiaozhi Formula	H-2025-054	Bamboo Shavings	Bamboo Shavings	Bambusa tuldoides Munro	10	g	Unspecified	DOC-053
FHL-2025-054-01	ZJ-2025-034	Custom formula	Huoxue Jiangzhi Baogan Formula	H-2025-029	Sanqi Ginseng	Sanqi Ginseng	Panax notoginseng（Burk.）F.H.Chen	6	g	Unspecified	DOC-054
FHL-2025-054-02	ZJ-2025-034	Custom formula	Huoxue Jiangzhi Baogan Formula	H-2025-009	Danshen Root	Danshen Root	Salvia miltiorrhiza Bge.	10	g	Unspecified	DOC-054
FHL-2025-054-03	ZJ-2025-034	Custom formula	Huoxue Jiangzhi Baogan Formula	H-2025-028	Hawthorn Fruit	Hawthorn Fruit	Crataegus pinnatifida Bge.var.major N.E.Br.	10	g	Unspecified	DOC-054
FHL-2025-054-04	ZJ-2025-034	Custom formula	Huoxue Jiangzhi Baogan Formula	H-2025-068	Alisma Rhizome	Alisma Rhizome	Alisma orientale（Sam.）Juzep.	15	g	Unspecified	DOC-054
FHL-2025-054-05	ZJ-2025-034	Custom formula	Huoxue Jiangzhi Baogan Formula	H-2025-072	Schisandra Berry	Schisandra Berry	Schisandra chinensis（Turcz.）Baill.	15	g	Unspecified	DOC-054
FHL-2025-054-06	ZJ-2025-034	Custom formula	Huoxue Jiangzhi Baogan Formula	H-2025-006	Sichuan Lovage Rhizome	Sichuan Lovage Rhizome	Ligusticum chuanxiong Hort.	15	g	Unspecified	DOC-054
FHL-2025-054-07	ZJ-2025-034	Custom formula	Huoxue Jiangzhi Baogan Formula	H-2025-008	Red Peony Root	Red Peony Root	Paeonia lactiflora Pall.	15	g	Unspecified	DOC-054
FHL-2025-054-08	ZJ-2025-034	Custom formula	Huoxue Jiangzhi Baogan Formula	H-2025-026	Milkvetch Root	Milkvetch Root	Astragalus membranaceus（Fisch.）Bge.	15	g	Unspecified	DOC-054
FHL-2025-055-01	ZJ-2025-035	Custom formula	Jianpi Huatan Formula	H-2025-013	Codonopsis Root	Codonopsis Root	Codonopsis pilosula (Franch.) Nannf.	10	g	Unspecified	DOC-055
FHL-2025-055-02	ZJ-2025-035	Custom formula	Jianpi Huatan Formula	H-2025-026	Milkvetch Root	Milkvetch Root	Astragalus membranaceus（Fisch.）Bge.	15	g	Unspecified	DOC-055
FHL-2025-055-03	ZJ-2025-035	Custom formula	Jianpi Huatan Formula	H-2025-030	Largehead Atractylodes Rhizome	Largehead Atractylodes Rhizome	Atractylodes macrocephala Koidz.	15	g	Unspecified	DOC-055
FHL-2025-055-04	ZJ-2025-035	Custom formula	Jianpi Huatan Formula	H-2025-028	Hawthorn Fruit	Hawthorn Fruit	Crataegus pinnatifida Bge.var.major N.E.Br.	20	g	Unspecified	DOC-055
FHL-2025-055-05	ZJ-2025-035	Custom formula	Jianpi Huatan Formula	H-2025-093	Cassia Seed	Cassia Seed	Cassia obtusifolia L.	20	g	Unspecified	DOC-055
FHL-2025-055-06	ZJ-2025-035	Custom formula	Jianpi Huatan Formula	H-2025-068	Alisma Rhizome	Alisma Rhizome	Alisma orientale（Sam.）Juzep.	10	g	Unspecified	DOC-055
FHL-2025-055-07	ZJ-2025-035	Custom formula	Jianpi Huatan Formula	H-2025-044	Lotus Leaf	Lotus Leaf	Nelumbo nucifera Gaertn.	10	g	Unspecified	DOC-055
FHL-2025-055-08	ZJ-2025-035	Custom formula	Jianpi Huatan Formula	H-2025-009	Danshen Root	Danshen Root	Salvia miltiorrhiza Bge.	20	g	Unspecified	DOC-055
FHL-2025-055-09	ZJ-2025-035	Custom formula	Jianpi Huatan Formula	H-2025-053	Prepared Pinellia Tuber	Pinellia Tuber	Pinellia ternata（Thunb.）Breit.	10	g	Unspecified	DOC-055
FHL-2025-055-10	ZJ-2025-035	Custom formula	Jianpi Huatan Formula	H-2025-054	Bamboo Shavings	Bamboo Shavings	Bambusa tuldoides Munro	10	g	Unspecified	DOC-055
FHL-2025-056-01	ZJ-2025-036	Custom formula	Qingre Qushi Formula	H-2025-021	Indian Bread	Indian Bread	Poria cocos（Schw.）Wolf	25	g	Unspecified	DOC-056
FHL-2025-056-02	ZJ-2025-036	Custom formula	Qingre Qushi Formula	H-2025-008	Red Peony Root	Red Peony Root	Paeonia lactiflora Pall.	20	g	Unspecified	DOC-056
FHL-2025-056-03	ZJ-2025-036	Custom formula	Qingre Qushi Formula	H-2025-130	Areca Nut	Areca Nut	Areca catechu L.	20	g	Unspecified	DOC-056
FHL-2025-056-04	ZJ-2025-036	Custom formula	Qingre Qushi Formula	H-2025-014	Rehmannia Root	Rehmannia Root	Rehmannia glutinosa Libosch.	15	g	Raw	DOC-056
FHL-2025-056-05	ZJ-2025-036	Custom formula	Qingre Qushi Formula	H-2025-037	Scutellaria Root	Scutellaria Root	Scutellaria baicalensis Georgi	15	g	Unspecified	DOC-056
FHL-2025-056-06	ZJ-2025-036	Custom formula	Qingre Qushi Formula	H-2025-100	Bamboo Leaf	Bamboo Leaf	Phyllostachys nigra（Lodd.）Munro var.henonis（Mitf.）Stapf ex Rendle	15	g	Unspecified	DOC-056
FHL-2025-056-07	ZJ-2025-036	Custom formula	Qingre Qushi Formula	H-2025-131	Garden Burnet Root	Garden Burnet Root	Sanguisorba officinalis L.	15	g	Unspecified	DOC-056
FHL-2025-056-08	ZJ-2025-036	Custom formula	Qingre Qushi Formula	H-2025-132	Bletilla Tuber	Bletilla Tuber	Bletilla striata（Thunb.）Reichb.f.	15	g	Unspecified	DOC-056
FHL-2025-056-09	ZJ-2025-036	Custom formula	Qingre Qushi Formula	H-2025-066	Plantain Seed	Plantain Seed	Plantago asiatica L.	15	g	Unspecified	DOC-056
FHL-2025-056-10	ZJ-2025-036	Custom formula	Qingre Qushi Formula	H-2025-064	Akebia Stem	Akebia Stem	Akebia quinata（Thunb.）Decne.	10	g	Unspecified	DOC-056
FHL-2025-056-11	ZJ-2025-036	Custom formula	Qingre Qushi Formula	H-2025-110	Capillary Wormwood Herb	Capillary Wormwood Herb	Artemisia scoparia Waldst.et Kit.	8	g	Unspecified	DOC-056
FHL-2025-057-01	JD-2025-021	Classic formula	Chaoyi Qingfei Xiegan Formula	H-2025-016	Kudzuvine Root	Kudzuvine Root	Pueraria lobata (Willd.) Ohwi	20	g	Unspecified	DOC-057
FHL-2025-057-02	JD-2025-021	Classic formula	Chaoyi Qingfei Xiegan Formula	H-2025-037	Scutellaria Root	Scutellaria Root	Scutellaria baicalensis Georgi	10	g	Unspecified	DOC-057
FHL-2025-057-03	JD-2025-021	Classic formula	Chaoyi Qingfei Xiegan Formula	H-2025-099	Ligusticum Rhizome	Ligusticum Rhizome	Ligusticum sinense Oliv.	10	g	Unspecified	DOC-057
FHL-2025-057-04	JD-2025-021	Classic formula	Chaoyi Qingfei Xiegan Formula	H-2025-097	Radish Seed	Radish Seed	Raphanus sativus L.	5	g	Unspecified	DOC-057
FHL-2025-057-05	JD-2025-021	Classic formula	Chaoyi Qingfei Xiegan Formula	H-2025-095	Balloonflower Root	Balloonflower Root	Platycodon grandiflorum（Jacq.）A.DC.	5	g	Unspecified	DOC-057
FHL-2025-057-06	JD-2025-021	Classic formula	Chaoyi Qingfei Xiegan Formula	H-2025-098	Cimicifuga Rhizome	Cimicifuga Rhizome	Cimicifuga heracleifolia Kom.	5	g	Unspecified	DOC-057
FHL-2025-057-07	JD-2025-021	Classic formula	Chaoyi Qingfei Xiegan Formula	H-2025-096	Taiwan Angelica Root	Taiwan Angelica Root	Angelica dahurica（Fisch.ex Hoffm.）Benth.et Hook.f.	5	g	Unspecified	DOC-057
FHL-2025-057-08	JD-2025-021	Classic formula	Chaoyi Qingfei Xiegan Formula	H-2025-041	Rhubarb Root	Rhubarb Root	Rheum palmatum L.	5	g	Unspecified	DOC-057
FHL-2025-058-01	JD-2025-022	Classic formula	Jiawei Xiaoyao Powder	H-2025-003	Bupleurum Root	Bupleurum Root	Bupleurum chinense DC	8	g	Unspecified	DOC-058
FHL-2025-058-02	JD-2025-022	Classic formula	Jiawei Xiaoyao Powder	H-2025-027	White Peony Root	White Peony Root	Paeonia lactiflora Pall.	10	g	Unspecified	DOC-058
FHL-2025-058-03	JD-2025-022	Classic formula	Jiawei Xiaoyao Powder	H-2025-030	Largehead Atractylodes Rhizome	Largehead Atractylodes Rhizome	Atractylodes macrocephala Koidz.	10	g	Unspecified	DOC-058
FHL-2025-058-04	JD-2025-022	Classic formula	Jiawei Xiaoyao Powder	H-2025-073	Chinese Angelica Root	Chinese Angelica Root	Angelica sinensis（Oliv.）Diels	10	g	Unspecified	DOC-058
FHL-2025-058-05	JD-2025-022	Classic formula	Jiawei Xiaoyao Powder	H-2025-021	Indian Bread	Indian Bread	Poria cocos（Schw.）Wolf	10	g	Unspecified	DOC-058
FHL-2025-058-06	JD-2025-022	Classic formula	Jiawei Xiaoyao Powder	H-2025-037	Scutellaria Root	Scutellaria Root	Scutellaria baicalensis Georgi	10	g	Unspecified	DOC-058
FHL-2025-058-07	JD-2025-022	Classic formula	Jiawei Xiaoyao Powder	H-2025-033	Coptis Root	Coptis Root	Coptis chinensis Franch.	12	g	Unspecified	DOC-058
FHL-2025-058-08	JD-2025-022	Classic formula	Jiawei Xiaoyao Powder	H-2025-110	Capillary Wormwood Herb	Capillary Wormwood Herb	Artemisia scoparia Waldst.et Kit.	15	g	Unspecified	DOC-058
FHL-2025-058-09	JD-2025-022	Classic formula	Jiawei Xiaoyao Powder	H-2025-133	Giant Knotweed Rhizome	Giant Knotweed Rhizome	Polygonum cuspidatum Sieb.et Zucc.	15	g	Unspecified	DOC-058
FHL-2025-058-10	JD-2025-022	Classic formula	Jiawei Xiaoyao Powder	H-2025-134	Solomon's Seal Rhizome	Solomon's Seal Rhizome	Polygonatum odoratum（Mill.）Druce	10	g	Unspecified	DOC-058
FHL-2025-058-11	JD-2025-022	Classic formula	Jiawei Xiaoyao Powder	H-2025-016	Kudzuvine Root	Kudzuvine Root	Pueraria lobata (Willd.) Ohwi	20	g	Unspecified	DOC-058
FHL-2025-058-12	JD-2025-022	Classic formula	Jiawei Xiaoyao Powder	H-2025-107	Trichosanthes Root	Trichosanthes Root	Trichosanthes kirilowii Maxim.	20	g	Unspecified	DOC-058
FHL-2025-058-13	JD-2025-022	Classic formula	Jiawei Xiaoyao Powder	H-2025-005	Turmeric Root-tuber	Turmeric Root-tuber	Curcuma wenyujin Y. H. Chen et C. Ling	10	g	Unspecified	DOC-058
FHL-2025-059-01	ZJ-2025-037	Custom formula	Buxin Tongmai Formula	H-2025-013	Codonopsis Root	Codonopsis Root	Codonopsis pilosula (Franch.) Nannf.	20	g	Unspecified	DOC-059
FHL-2025-059-02	ZJ-2025-037	Custom formula	Buxin Tongmai Formula	H-2025-073	Chinese Angelica Root	Chinese Angelica Root	Angelica sinensis（Oliv.）Diels	15	g	Unspecified	DOC-059
FHL-2025-059-03	ZJ-2025-037	Custom formula	Buxin Tongmai Formula	H-2025-006	Sichuan Lovage Rhizome	Sichuan Lovage Rhizome	Ligusticum chuanxiong Hort.	10	g	Unspecified	DOC-059
FHL-2025-059-04	ZJ-2025-037	Custom formula	Buxin Tongmai Formula	H-2025-109	Achyranthes Root	Achyranthes Root	Achyranthes bidentata Bl.	10	g	Unspecified	DOC-059
FHL-2025-059-05	ZJ-2025-037	Custom formula	Buxin Tongmai Formula	H-2025-014	Rehmannia Root	Rehmannia Root	Rehmannia glutinosa Libosch.	10	g	Unspecified	DOC-059
FHL-2025-059-06	ZJ-2025-037	Custom formula	Buxin Tongmai Formula	H-2025-026	Milkvetch Root	Milkvetch Root	Astragalus membranaceus（Fisch.）Bge.	20	g	Unspecified	DOC-059
FHL-2025-059-07	ZJ-2025-037	Custom formula	Buxin Tongmai Formula	H-2025-030	Largehead Atractylodes Rhizome	Largehead Atractylodes Rhizome	Atractylodes macrocephala Koidz.	10	g	Unspecified	DOC-059
FHL-2025-059-08	ZJ-2025-037	Custom formula	Buxin Tongmai Formula	H-2025-046	Grassleaf Sweetflag Rhizome	Grassleaf Sweetflag Rhizome	Acorus tatarinowii Schott	8	g	Unspecified	DOC-059
FHL-2025-059-09	ZJ-2025-037	Custom formula	Buxin Tongmai Formula	H-2025-108	Poria with Hostwood	Poria with Hostwood	Poria cocos (Schw.) Wolf	8	g	Unspecified	DOC-059
FHL-2025-059-10	ZJ-2025-037	Custom formula	Buxin Tongmai Formula	H-2025-018	Dwarf Lilyturf Tuber	Dwarf Lilyturf Tuber	Sophora flavescens Ait.	20	g	Unspecified	DOC-059
FHL-2025-059-11	ZJ-2025-037	Custom formula	Buxin Tongmai Formula	H-2025-107	Trichosanthes Root	Trichosanthes Root	Trichosanthes kirilowii Maxim.	15	g	Unspecified	DOC-059
FHL-2025-059-12	ZJ-2025-037	Custom formula	Buxin Tongmai Formula	H-2025-110	Capillary Wormwood Herb	Capillary Wormwood Herb	Artemisia scoparia Waldst.et Kit.	10	g	Unspecified	DOC-059
FHL-2025-059-13	ZJ-2025-037	Custom formula	Buxin Tongmai Formula	H-2025-003	Bupleurum Root	Bupleurum Root	Bupleurum chinense DC	6	g	Unspecified	DOC-059
FHL-2025-059-14	ZJ-2025-037	Custom formula	Buxin Tongmai Formula	H-2025-035	Bitter Orange	Bitter Orange	Citrus aurantium L.	10	g	Unspecified	DOC-059
FHL-2025-060-01	ZJ-2025-038	Custom formula	Jinhe Tangzhi Formula	H-2025-005	Turmeric Root-tuber	Turmeric Root-tuber	Curcuma wenyujin Y. H. Chen et C. Ling	12	g	Unspecified	DOC-060
FHL-2025-060-02	ZJ-2025-038	Custom formula	Jinhe Tangzhi Formula	H-2025-028	Raw Hawthorn Fruit	Hawthorn Fruit	Crataegus pinnatifida Bge.var.major N.E.Br.	30	g	Unspecified	DOC-060
FHL-2025-060-03	ZJ-2025-038	Custom formula	Jinhe Tangzhi Formula	H-2025-068	Alisma Rhizome	Alisma Rhizome	Alisma orientale（Sam.）Juzep.	12	g	Unspecified	DOC-060
FHL-2025-060-04	ZJ-2025-038	Custom formula	Jinhe Tangzhi Formula	H-2025-071	Fiveleaf Gynostemma Herb	Fiveleaf Gynostemma Herb	Gynostemma pentaphyllum (Thunb.) Makino	15	g	Unspecified	DOC-060
FHL-2025-060-05	ZJ-2025-038	Custom formula	Jinhe Tangzhi Formula	H-2025-044	Lotus Leaf	Lotus Leaf	Nelumbo nucifera Gaertn.	12	g	Unspecified	DOC-060
FHL-2025-060-06	ZJ-2025-038	Custom formula	Jinhe Tangzhi Formula	H-2025-015	Atractylodes Rhizome with Bran	Atractylodes Rhizome with Bran	Atractylodes lancea (Thunb.) DC.	12	g	Unspecified	DOC-060
FHL-2025-060-07	ZJ-2025-038	Custom formula	Jinhe Tangzhi Formula	H-2025-009	Danshen Root	Danshen Root	Salvia miltiorrhiza Bge.	15	g	Unspecified	DOC-060
FHL-2025-061-01	JD-2025-023	Classic formula	Modified Yiguan Jian Formula	H-2025-014	Rehmannia Root	Rehmannia Root	Rehmannia glutinosa Libosch.	20	g	Raw	DOC-061
FHL-2025-061-02	JD-2025-023	Classic formula	Modified Yiguan Jian Formula	H-2025-129	Southern Adenophora Root	Southern Adenophora Root	Adenophora tetraphylla（Thunb.）Fisch.	15	g	Unspecified	DOC-061
FHL-2025-061-03	JD-2025-023	Classic formula	Modified Yiguan Jian Formula	H-2025-018	Dwarf Lilyturf Tuber	Dwarf Lilyturf Tuber	Sophora flavescens Ait.	10	g	Unspecified	DOC-061
FHL-2025-061-04	JD-2025-023	Classic formula	Modified Yiguan Jian Formula	H-2025-073	Chinese Angelica Root	Chinese Angelica Root	Angelica sinensis（Oliv.）Diels	15	g	Unspecified	DOC-061
FHL-2025-061-05	JD-2025-023	Classic formula	Modified Yiguan Jian Formula	H-2025-042	Goji Berry	Goji Berry	Lycium barbarum L.	15	g	Unspecified	DOC-061
FHL-2025-061-06	JD-2025-023	Classic formula	Modified Yiguan Jian Formula	H-2025-001	Toosendan Fruit	Toosendan Fruit	Melia toosendan Sieb. et Zucc.	10	g	Unspecified	DOC-061
FHL-2025-061-07	JD-2025-023	Classic formula	Modified Yiguan Jian Formula	H-2025-026	Milkvetch Root	Milkvetch Root	Astragalus membranaceus（Fisch.）Bge.	20	g	Unspecified	DOC-061
FHL-2025-061-08	JD-2025-023	Classic formula	Modified Yiguan Jian Formula	H-2025-008	Red Peony Root	Red Peony Root	Paeonia lactiflora Pall.	10	g	Unspecified	DOC-061
FHL-2025-061-09	JD-2025-023	Classic formula	Modified Yiguan Jian Formula	H-2025-021	Indian Bread	Indian Bread	Poria cocos（Schw.）Wolf	15	g	Unspecified	DOC-061
FHL-2025-061-10	JD-2025-023	Classic formula	Modified Yiguan Jian Formula	H-2025-028	Hawthorn Fruit	Hawthorn Fruit	Crataegus pinnatifida Bge.var.major N.E.Br.	15	g	Unspecified	DOC-061
FHL-2025-061-11	JD-2025-023	Classic formula	Modified Yiguan Jian Formula	H-2025-034	Tangerine Peel	Tangerine Peel	Citrus reticulata Blanco	6	g	Unspecified	DOC-061
FHL-2025-061-12	JD-2025-023	Classic formula	Modified Yiguan Jian Formula	H-2025-068	Alisma Rhizome	Alisma Rhizome	Alisma orientale（Sam.）Juzep.	10	g	Unspecified	DOC-061
FHL-2025-062-01	ZJ-2025-039	Custom formula	Huazhuo Jiedu Chinese Medicine	H-2025-033	Coptis Root	Coptis Root	Coptis chinensis Franch.	20	g	Unspecified	DOC-062
FHL-2025-062-02	ZJ-2025-039	Custom formula	Huazhuo Jiedu Chinese Medicine	H-2025-112	Amur Cork-tree Bark	Amur Cork-tree Bark	Phellodendron chinense Schneid.	20	g	Unspecified	DOC-062
FHL-2025-062-03	ZJ-2025-039	Custom formula	Huazhuo Jiedu Chinese Medicine	H-2025-028	Hawthorn Fruit	Hawthorn Fruit	Crataegus pinnatifida Bge.var.major N.E.Br.	15	g	Unspecified	DOC-062
FHL-2025-062-04	ZJ-2025-039	Custom formula	Huazhuo Jiedu Chinese Medicine	H-2025-088	Chicken Gizzard Lining	Chicken Gizzard Lining	Gallus gallus domesticus Brisson	15	g	Unspecified	DOC-062
FHL-2025-062-05	ZJ-2025-039	Custom formula	Huazhuo Jiedu Chinese Medicine	H-2025-009	Danshen Root	Danshen Root	Salvia miltiorrhiza Bge.	15	g	Unspecified	DOC-062
FHL-2025-062-06	ZJ-2025-039	Custom formula	Huazhuo Jiedu Chinese Medicine	H-2025-035	Bitter Orange	Bitter Orange	Citrus aurantium L.	15	g	Unspecified	DOC-062
FHL-2025-062-07	ZJ-2025-039	Custom formula	Huazhuo Jiedu Chinese Medicine	H-2025-051	Licorice Root	Licorice Root	Glycyrrhiza uralensis Fisch.	8	g	Unspecified	DOC-062
FHL-2025-063-01	ZJ-2025-040	Custom formula	Shugan Huazhuo Formula	H-2025-003	Bupleurum Root	Bupleurum Root	Bupleurum chinense DC	10	g	Unspecified	DOC-063
FHL-2025-063-02	ZJ-2025-040	Custom formula	Shugan Huazhuo Formula	H-2025-135	Finger Citron	Finger Citron	Citrus medica L.var.sarcodactylis Swingle	15	g	Unspecified	DOC-063
FHL-2025-063-03	ZJ-2025-040	Custom formula	Shugan Huazhuo Formula	H-2025-034	Tangerine Peel	Tangerine Peel	Citrus reticulata Blanco	15	g	Unspecified	DOC-063
FHL-2025-063-04	ZJ-2025-040	Custom formula	Shugan Huazhuo Formula	H-2025-015	Atractylodes Rhizome with Bran	Atractylodes Rhizome with Bran	Atractylodes lancea (Thunb.) DC.	10	g	Unspecified	DOC-063
FHL-2025-063-05	ZJ-2025-040	Custom formula	Shugan Huazhuo Formula	H-2025-068	Alisma Rhizome	Alisma Rhizome	Alisma orientale（Sam.）Juzep.	12	g	Unspecified	DOC-063
FHL-2025-063-06	ZJ-2025-040	Custom formula	Shugan Huazhuo Formula	H-2025-009	Danshen Root	Danshen Root	Salvia miltiorrhiza Bge.	15	g	Unspecified	DOC-063
FHL-2025-063-07	ZJ-2025-040	Custom formula	Shugan Huazhuo Formula	H-2025-007	Immature Bitter Orange	Immature Bitter Orange	Citrus aurantium L.	10	g	Unspecified	DOC-063
FHL-2025-063-08	ZJ-2025-040	Custom formula	Shugan Huazhuo Formula	H-2025-006	Sichuan Lovage Rhizome	Sichuan Lovage Rhizome	Ligusticum chuanxiong Hort.	15	g	Unspecified	DOC-063
FHL-2025-063-09	ZJ-2025-040	Custom formula	Shugan Huazhuo Formula	H-2025-021	Indian Bread	Indian Bread	Poria cocos（Schw.）Wolf	15	g	Unspecified	DOC-063
FHL-2025-063-10	ZJ-2025-040	Custom formula	Shugan Huazhuo Formula	H-2025-060	Ginseng	Ginseng	Panax ginseng C.A.Mey.	8	g	Unspecified	DOC-063
FHL-2025-063-11	ZJ-2025-040	Custom formula	Shugan Huazhuo Formula	H-2025-028	Hawthorn Fruit	Hawthorn Fruit	Crataegus pinnatifida Bge.var.major N.E.Br.	15	g	Unspecified	DOC-063
FHL-2025-063-12	ZJ-2025-040	Custom formula	Shugan Huazhuo Formula	H-2025-133	Giant Knotweed Rhizome	Giant Knotweed Rhizome	Polygonum cuspidatum Sieb.et Zucc.	10	g	Unspecified	DOC-063
FHL-2025-063-13	ZJ-2025-040	Custom formula	Shugan Huazhuo Formula	H-2025-014	Rehmannia Root	Rehmannia Root	Rehmannia glutinosa Libosch.	10	g	Unspecified	DOC-063
FHL-2025-064-01	JD-2025-024	Classic formula	Modified Erchen Formula	H-2025-028	Raw Hawthorn Fruit	Hawthorn Fruit	Crataegus pinnatifida Bge.var.major N.E.Br.	30	g	Raw	DOC-064
FHL-2025-064-02	JD-2025-024	Classic formula	Modified Erchen Formula	H-2025-081	Coix Seed	Coix Seed	Coix lacryma-jobi L.var.mayuen（Roman.）Stapf	30	g	Unspecified	DOC-064
FHL-2025-064-03	JD-2025-024	Classic formula	Modified Erchen Formula	H-2025-034	Tangerine Peel	Tangerine Peel	Citrus reticulata Blanco	15	g	Unspecified	DOC-064
FHL-2025-064-04	JD-2025-024	Classic formula	Modified Erchen Formula	H-2025-009	Danshen Root	Danshen Root	Salvia miltiorrhiza Bge.	15	g	Unspecified	DOC-064
FHL-2025-064-05	JD-2025-024	Classic formula	Modified Erchen Formula	H-2025-053	Prepared Pinellia Tuber	Pinellia Tuber	Pinellia ternata（Thunb.）Breit.	10	g	Fa	DOC-064
FHL-2025-064-06	JD-2025-024	Classic formula	Modified Erchen Formula	H-2025-021	Indian Bread	Indian Bread	Poria cocos（Schw.）Wolf	10	g	Unspecified	DOC-064
FHL-2025-064-07	JD-2025-024	Classic formula	Modified Erchen Formula	H-2025-030	Largehead Atractylodes Rhizome	Largehead Atractylodes Rhizome	Atractylodes macrocephala Koidz.	10	g	Unspecified	DOC-064
FHL-2025-064-08	JD-2025-024	Classic formula	Modified Erchen Formula	H-2025-123	Fresh Ginger	Fresh Ginger	Zingiber officinale Rosc.	5	g	Unspecified	DOC-064
FHL-2025-064-09	JD-2025-024	Classic formula	Modified Erchen Formula	H-2025-063	Smoked Plum	Smoked Plum	Prunus mume（Sieb.）Sieb.et Zucc.	5	g	Unspecified	DOC-064
FHL-2025-064-10	JD-2025-024	Classic formula	Modified Erchen Formula	H-2025-051	Licorice Root	Licorice Root	Glycyrrhiza uralensis Fisch.	5	g	Unspecified	DOC-064
FHL-2025-065-01	JD-2025-025	Classic formula	Modified Huagan Jian	H-2025-034	Tangerine Peel	Tangerine Peel	Citrus reticulata Blanco	10	g	Unspecified	DOC-065
FHL-2025-065-02	JD-2025-025	Classic formula	Modified Huagan Jian	H-2025-126	Green Tangerine Peel	Green Tangerine Peel	Citrus reticulata Blanco	15	g	Unspecified	DOC-065
FHL-2025-065-03	JD-2025-025	Classic formula	Modified Huagan Jian	H-2025-038	Tree Peony Bark	Tree Peony Bark	Paeonia suffruticosa Andr.	10	g	Unspecified	DOC-065
FHL-2025-065-04	JD-2025-025	Classic formula	Modified Huagan Jian	H-2025-027	White Peony Root	White Peony Root	Paeonia lactiflora Pall.	15	g	Unspecified	DOC-065
FHL-2025-065-05	JD-2025-025	Classic formula	Modified Huagan Jian	H-2025-127	Zhejiang Fritillary Bulb	Zhejiang Fritillary Bulb	Fritillaria thunbergii Miq.	10	g	Unspecified	DOC-065
FHL-2025-065-06	JD-2025-025	Classic formula	Modified Huagan Jian	H-2025-039	Gardenia Fruit	Gardenia Fruit	Gardenia jasminoides Ellis	15	g	Unspecified	DOC-065
FHL-2025-065-07	JD-2025-025	Classic formula	Modified Huagan Jian	H-2025-023	Anemarrhena Rhizome	Anemarrhena Rhizome	Anemarrhena asphodeloides Bge.	10	g	Unspecified	DOC-065
FHL-2025-065-08	JD-2025-025	Classic formula	Modified Huagan Jian	H-2025-112	Amur Cork-tree Bark	Amur Cork-tree Bark	Phellodendron chinense Schneid.	5	g	Unspecified	DOC-065
FHL-2025-066-01	ZJ-2025-041	Custom formula	Buqi Shugan Formula	H-2025-003	Bupleurum Root	Bupleurum Root	Bupleurum chinense DC	12	g	Unspecified	DOC-066
FHL-2025-066-02	ZJ-2025-041	Custom formula	Buqi Shugan Formula	H-2025-026	Milkvetch Root	Milkvetch Root	Astragalus membranaceus（Fisch.）Bge.	12	g	Unspecified	DOC-066
FHL-2025-066-03	ZJ-2025-041	Custom formula	Buqi Shugan Formula	H-2025-005	Turmeric Root-tuber	Turmeric Root-tuber	Curcuma wenyujin Y. H. Chen et C. Ling	9	g	Unspecified	DOC-066
FHL-2025-066-04	ZJ-2025-041	Custom formula	Buqi Shugan Formula	H-2025-004	Nutgrass Galingale Rhizome	Nutgrass Galingale Rhizome	Cyperus rotundus L.	9	g	Unspecified	DOC-066
FHL-2025-066-05	ZJ-2025-041	Custom formula	Buqi Shugan Formula	H-2025-030	Largehead Atractylodes Rhizome	Largehead Atractylodes Rhizome	Atractylodes macrocephala Koidz.	15	g	Unspecified	DOC-066
FHL-2025-066-06	ZJ-2025-041	Custom formula	Buqi Shugan Formula	H-2025-021	Indian Bread	Indian Bread	Poria cocos（Schw.）Wolf	15	g	Unspecified	DOC-066
FHL-2025-066-07	ZJ-2025-041	Custom formula	Buqi Shugan Formula	H-2025-034	Tangerine Peel	Tangerine Peel	Citrus reticulata Blanco	6	g	Unspecified	DOC-066
FHL-2025-066-08	ZJ-2025-041	Custom formula	Buqi Shugan Formula	H-2025-035	Bitter Orange	Bitter Orange	Citrus aurantium L.	12	g	Unspecified	DOC-066
FHL-2025-066-09	ZJ-2025-041	Custom formula	Buqi Shugan Formula	H-2025-053	Pinellia Tuber	Pinellia Tuber	Pinellia ternata（Thunb.）Breit.	6	g	Unspecified	DOC-066
FHL-2025-066-10	ZJ-2025-041	Custom formula	Buqi Shugan Formula	H-2025-073	Chinese Angelica Root	Chinese Angelica Root	Angelica sinensis（Oliv.）Diels	15	g	Unspecified	DOC-066
FHL-2025-066-11	ZJ-2025-041	Custom formula	Buqi Shugan Formula	H-2025-027	White Peony Root	White Peony Root	Paeonia lactiflora Pall.	15	g	Unspecified	DOC-066
FHL-2025-066-12	ZJ-2025-041	Custom formula	Buqi Shugan Formula	H-2025-009	Danshen Root	Danshen Root	Salvia miltiorrhiza Bge.	9	g	Unspecified	DOC-066
FHL-2025-066-13	ZJ-2025-041	Custom formula	Buqi Shugan Formula	H-2025-006	Sichuan Lovage Rhizome	Sichuan Lovage Rhizome	Ligusticum chuanxiong Hort.	9	g	Unspecified	DOC-066
FHL-2025-066-14	ZJ-2025-041	Custom formula	Buqi Shugan Formula	H-2025-051	Licorice Root	Licorice Root	Glycyrrhiza uralensis Fisch.	6	g	Unspecified	DOC-066
FHL-2025-067-01	ZJ-2025-042	Custom formula	Jiedu Huazhuo Formula	H-2025-033	Coptis Root	Coptis Root	Coptis chinensis Franch.	9	g	Unspecified	DOC-067
FHL-2025-067-02	ZJ-2025-042	Custom formula	Jiedu Huazhuo Formula	H-2025-112	Amur Cork-tree Bark	Amur Cork-tree Bark	Phellodendron chinense Schneid.	9	g	Unspecified	DOC-067
FHL-2025-067-03	ZJ-2025-042	Custom formula	Jiedu Huazhuo Formula	H-2025-028	Hawthorn Fruit	Hawthorn Fruit	Crataegus pinnatifida Bge.var.major N.E.Br.	15	g	Unspecified	DOC-067
FHL-2025-067-04	ZJ-2025-042	Custom formula	Jiedu Huazhuo Formula	H-2025-088	Chicken Gizzard Lining	Chicken Gizzard Lining	Gallus gallus domesticus Brisson	15	g	Unspecified	DOC-067
FHL-2025-067-05	ZJ-2025-042	Custom formula	Jiedu Huazhuo Formula	H-2025-035	Bitter Orange	Bitter Orange	Citrus aurantium L.	15	g	Unspecified	DOC-067
FHL-2025-067-06	ZJ-2025-042	Custom formula	Jiedu Huazhuo Formula	H-2025-009	Danshen Root	Danshen Root	Salvia miltiorrhiza Bge.	15	g	Unspecified	DOC-067
FHL-2025-068-01	ZJ-2025-043	Custom formula	Shugan Tongluo Formula Instant Granules	H-2025-003	Bupleurum Root	Bupleurum Root	Bupleurum chinense DC	NR	g	Unspecified	DOC-068
FHL-2025-068-02	ZJ-2025-043	Custom formula	Shugan Tongluo Formula Instant Granules	H-2025-007	Immature Bitter Orange	Immature Bitter Orange	Citrus aurantium L.	NR	g	Unspecified	DOC-068
FHL-2025-068-03	ZJ-2025-043	Custom formula	Shugan Tongluo Formula Instant Granules	H-2025-110	Capillary Wormwood Herb	Capillary Wormwood Herb	Artemisia scoparia Waldst.et Kit.	NR	g	Unspecified	DOC-068
FHL-2025-068-04	ZJ-2025-043	Custom formula	Shugan Tongluo Formula Instant Granules	H-2025-041	Prepared Rhubarb Root	Rhubarb Root	Rheum palmatum L.	NR	g	Shu	DOC-068
FHL-2025-068-05	ZJ-2025-043	Custom formula	Shugan Tongluo Formula Instant Granules	H-2025-009	Danshen Root	Danshen Root	Salvia miltiorrhiza Bge.	NR	g	Unspecified	DOC-068
FHL-2025-068-06	ZJ-2025-043	Custom formula	Shugan Tongluo Formula Instant Granules	H-2025-092	Mongolian Snakegourd Fruit	Mongolian Snakegourd Fruit	Trichosanthes kirilowii Maxim.	NR	g	Unspecified	DOC-068
FHL-2025-069-01	ZJ-2025-044	Custom formula	Jianpi Qushi Formula	H-2025-015	Atractylodes Rhizome with Bran	Atractylodes Rhizome with Bran	Atractylodes lancea (Thunb.) DC.	15	g	Unspecified	DOC-069
FHL-2025-069-02	ZJ-2025-044	Custom formula	Jianpi Qushi Formula	H-2025-021	Indian Bread	Indian Bread	Poria cocos（Schw.）Wolf	15	g	Unspecified	DOC-069
FHL-2025-069-03	ZJ-2025-044	Custom formula	Jianpi Qushi Formula	H-2025-081	Coix Seed	Coix Seed	Coix lacryma-jobi L.var.mayuen（Roman.）Stapf	20	g	Unspecified	DOC-069
FHL-2025-069-04	ZJ-2025-044	Custom formula	Jianpi Qushi Formula	H-2025-028	Stir-fried Hawthorn Fruit	Hawthorn Fruit	Crataegus pinnatifida Bge.var.major N.E.Br.	15	g	Stir-fried	DOC-069
FHL-2025-069-05	ZJ-2025-044	Custom formula	Jianpi Qushi Formula	H-2025-044	Lotus Leaf	Lotus Leaf	Nelumbo nucifera Gaertn.	10	g	Unspecified	DOC-069
FHL-2025-069-06	ZJ-2025-044	Custom formula	Jianpi Qushi Formula	H-2025-088	Chicken Gizzard Lining	Chicken Gizzard Lining	Gallus gallus domesticus Brisson	30	g	Unspecified	DOC-069
FHL-2025-070-01	ZJ-2025-045	Custom formula	Xingpi Formula	H-2025-026	Milkvetch Root	Milkvetch Root	Astragalus membranaceus（Fisch.）Bge.	15	g	Unspecified	DOC-070
FHL-2025-070-02	ZJ-2025-045	Custom formula	Xingpi Formula	H-2025-136	Cardamom Seed	Cardamom Seed	Amomum kravanh Pierre ex Gagnep.	6	g	Unspecified	DOC-070
FHL-2025-070-03	ZJ-2025-045	Custom formula	Xingpi Formula	H-2025-114	Magnolia Bark	Magnolia Bark	Magnolia officinalis Rehd.et Wils.	6	g	Unspecified	DOC-070
FHL-2025-070-04	ZJ-2025-045	Custom formula	Xingpi Formula	H-2025-107	Trichosanthes Root	Trichosanthes Root	Trichosanthes kirilowii Maxim.	15	g	Unspecified	DOC-070
FHL-2025-070-05	ZJ-2025-045	Custom formula	Xingpi Formula	H-2025-137	Reed Rhizome	Reed Rhizome	Phragmites communis Trin.	15	g	Unspecified	DOC-070
FHL-2025-070-06	ZJ-2025-045	Custom formula	Xingpi Formula	H-2025-015	Atractylodes Rhizome with Bran	Atractylodes Rhizome with Bran	Atractylodes lancea (Thunb.) DC.	15	g	Unspecified	DOC-070
FHL-2025-070-07	ZJ-2025-045	Custom formula	Xingpi Formula	H-2025-021	Indian Bread	Indian Bread	Poria cocos（Schw.）Wolf	10	g	Unspecified	DOC-070
FHL-2025-070-08	ZJ-2025-045	Custom formula	Xingpi Formula	H-2025-028	Hawthorn Fruit	Hawthorn Fruit	Crataegus pinnatifida Bge.var.major N.E.Br.	15	g	Unspecified	DOC-070
FHL-2025-070-09	ZJ-2025-045	Custom formula	Xingpi Formula	H-2025-068	Alisma Rhizome	Alisma Rhizome	Alisma orientale（Sam.）Juzep.	10	g	Unspecified	DOC-070
FHL-2025-070-10	ZJ-2025-045	Custom formula	Xingpi Formula	H-2025-093	Cassia Seed	Cassia Seed	Cassia obtusifolia L.	10	g	Unspecified	DOC-070
FHL-2025-071-01	ZJ-2025-046	Custom formula	Qutan Sanjie, Huoxue Tongluo Formula	H-2025-034	Tangerine Peel	Tangerine Peel	Citrus reticulata Blanco	NR	g	Unspecified	DOC-071
FHL-2025-071-02	ZJ-2025-046	Custom formula	Qutan Sanjie, Huoxue Tongluo Formula	H-2025-053	Pinellia Tuber	Pinellia Tuber	Pinellia ternata（Thunb.）Breit.	NR	g	Unspecified	DOC-071
FHL-2025-071-03	ZJ-2025-046	Custom formula	Qutan Sanjie, Huoxue Tongluo Formula	H-2025-021	Indian Bread	Indian Bread	Poria cocos（Schw.）Wolf	NR	g	Unspecified	DOC-071
FHL-2025-071-04	ZJ-2025-046	Custom formula	Qutan Sanjie, Huoxue Tongluo Formula	H-2025-003	Vinegar-processed Bupleurum Root	Bupleurum Root	Bupleurum chinense DC	NR	g	Vinegar	DOC-071
FHL-2025-071-05	ZJ-2025-046	Custom formula	Qutan Sanjie, Huoxue Tongluo Formula	H-2025-007	Immature Bitter Orange	Immature Bitter Orange	Citrus aurantium L.	NR	g	Unspecified	DOC-071
FHL-2025-071-06	ZJ-2025-046	Custom formula	Qutan Sanjie, Huoxue Tongluo Formula	H-2025-009	Danshen Root	Danshen Root	Salvia miltiorrhiza Bge.	NR	g	Unspecified	DOC-071
FHL-2025-071-07	ZJ-2025-046	Custom formula	Qutan Sanjie, Huoxue Tongluo Formula	H-2025-008	Red Peony Root	Red Peony Root	Paeonia lactiflora Pall.	NR	g	Unspecified	DOC-071
FHL-2025-071-08	ZJ-2025-046	Custom formula	Qutan Sanjie, Huoxue Tongluo Formula	H-2025-128	Earthworm	Earthworm	Pheretima aspergillum (E. Perrier)	NR	g	Unspecified	DOC-071
FHL-2025-071-09	ZJ-2025-046	Custom formula	Qutan Sanjie, Huoxue Tongluo Formula	H-2025-138	Stiff Silkworm	Stiff Silkworm	Beauveria bassiana（Bals.）Vuillant	NR	g	Unspecified	DOC-071
FHL-2025-071-10	ZJ-2025-046	Custom formula	Qutan Sanjie, Huoxue Tongluo Formula	H-2025-139	Seaweed	Seaweed	Sargassum pallidum（Turn.）C.Ag.	NR	g	Unspecified	DOC-071
FHL-2025-071-11	ZJ-2025-046	Custom formula	Qutan Sanjie, Huoxue Tongluo Formula	H-2025-093	Cassia Seed	Cassia Seed	Cassia obtusifolia L.	NR	g	Unspecified	DOC-071
FHL-2025-071-12	ZJ-2025-046	Custom formula	Qutan Sanjie, Huoxue Tongluo Formula	H-2025-028	Raw Hawthorn Fruit	Hawthorn Fruit	Crataegus pinnatifida Bge.var.major N.E.Br.	NR	g	Raw	DOC-071
FHL-2025-072-01	ZJ-2025-047	Custom formula	Modified Jieyu Xiaozhi Formula	H-2025-015	Atractylodes Rhizome with Bran	Atractylodes Rhizome with Bran	Atractylodes lancea (Thunb.) DC.	15	g	Unspecified	DOC-072
FHL-2025-072-02	ZJ-2025-047	Custom formula	Modified Jieyu Xiaozhi Formula	H-2025-006	Sichuan Lovage Rhizome	Sichuan Lovage Rhizome	Ligusticum chuanxiong Hort.	10	g	Unspecified	DOC-072
FHL-2025-072-03	ZJ-2025-047	Custom formula	Modified Jieyu Xiaozhi Formula	H-2025-004	Processed Nutgrass Galingale Rhizome	Nutgrass Galingale Rhizome	Cyperus rotundus L.	10	g	Processed	DOC-072
FHL-2025-072-04	ZJ-2025-047	Custom formula	Modified Jieyu Xiaozhi Formula	H-2025-076	Stir-fried Medicated Leaven	Medicated Leaven	Massa Medicata Fermentata	10	g	Unspecified	DOC-072
FHL-2025-072-05	ZJ-2025-047	Custom formula	Modified Jieyu Xiaozhi Formula	H-2025-039	Gardenia Fruit	Gardenia Fruit	Gardenia jasminoides Ellis	10	g	Unspecified	DOC-072
FHL-2025-072-06	ZJ-2025-047	Custom formula	Modified Jieyu Xiaozhi Formula	H-2025-003	Bupleurum Root	Bupleurum Root	Bupleurum chinense DC	10	g	Unspecified	DOC-072
FHL-2025-072-07	ZJ-2025-047	Custom formula	Modified Jieyu Xiaozhi Formula	H-2025-073	Chinese Angelica Root	Chinese Angelica Root	Angelica sinensis（Oliv.）Diels	15	g	Stir-fried	DOC-072
FHL-2025-072-08	ZJ-2025-047	Custom formula	Modified Jieyu Xiaozhi Formula	H-2025-027	Raw White Peony Root	White Peony Root	Paeonia lactiflora Pall.	30	g	Raw	DOC-072
FHL-2025-072-09	ZJ-2025-047	Custom formula	Modified Jieyu Xiaozhi Formula	H-2025-028	Stir-fried Hawthorn Fruit	Stir-fried Hawthorn Fruit	Crataegus pinnatifida Bge.var.major N.E.Br.	15	g	Unspecified	DOC-072
FHL-2025-072-10	ZJ-2025-047	Custom formula	Modified Jieyu Xiaozhi Formula	H-2025-071	Fiveleaf Gynostemma Herb	Fiveleaf Gynostemma Herb	Gynostemma pentaphyllum (Thunb.) Makino	30	g	Unspecified	DOC-072
FHL-2025-072-11	ZJ-2025-047	Custom formula	Modified Jieyu Xiaozhi Formula	H-2025-116	Stringy Stonecrop Herb	Stringy Stonecrop Herb	Sedum sarmentosum Bunge	30	g	Unspecified	DOC-072
FHL-2025-072-12	ZJ-2025-047	Custom formula	Modified Jieyu Xiaozhi Formula	H-2025-026	Raw Milkvetch Root	Milkvetch Root	Astragalus membranaceus（Fisch.）Bge.	15	g	Raw	DOC-072
FHL-2025-072-13	ZJ-2025-047	Custom formula	Modified Jieyu Xiaozhi Formula	H-2025-016	Kudzuvine Root	Kudzuvine Root	Pueraria lobata (Willd.) Ohwi	10	g	Unspecified	DOC-072
FHL-2025-073-01	JD-2025-026	Classic formula	Compound Fufang Gegen Qinlian Formula	H-2025-016	Kudzuvine Root	Kudzuvine Root	Pueraria lobata (Willd.) Ohwi	15	g	Unspecified	DOC-073
FHL-2025-073-02	JD-2025-026	Classic formula	Compound Fufang Gegen Qinlian Formula	H-2025-037	Scutellaria Root	Scutellaria Root	Scutellaria baicalensis Georgi	9	g	Unspecified	DOC-073
FHL-2025-073-03	JD-2025-026	Classic formula	Compound Fufang Gegen Qinlian Formula	H-2025-033	Coptis Root	Coptis Root	Coptis chinensis Franch.	9	g	Unspecified	DOC-073
FHL-2025-073-04	JD-2025-026	Classic formula	Compound Fufang Gegen Qinlian Formula	H-2025-052	Heterophylly Falsestarwort Root	Heterophylly Falsestarwort Root	Pseudostellaria heterophylla (Miq.) Pax ex Pax et Hoffm.	15	g	Unspecified	DOC-073
FHL-2025-073-05	JD-2025-026	Classic formula	Compound Fufang Gegen Qinlian Formula	H-2025-021	Indian Bread	Indian Bread	Poria cocos（Schw.）Wolf	9	g	Unspecified	DOC-073
FHL-2025-073-06	JD-2025-026	Classic formula	Compound Fufang Gegen Qinlian Formula	H-2025-053	Pinellia Tuber	Pinellia Tuber	Pinellia ternata（Thunb.）Breit.	9	g	Unspecified	DOC-073
FHL-2025-073-07	JD-2025-026	Classic formula	Compound Fufang Gegen Qinlian Formula	H-2025-034	Tangerine Peel	Tangerine Peel	Citrus reticulata Blanco	12	g	Unspecified	DOC-073
FHL-2025-073-08	JD-2025-026	Classic formula	Compound Fufang Gegen Qinlian Formula	H-2025-054	Bamboo Shavings	Bamboo Shavings	Bambusa tuldoides Munro	9	g	Unspecified	DOC-073
FHL-2025-073-09	JD-2025-026	Classic formula	Compound Fufang Gegen Qinlian Formula	H-2025-056	Safflower	Safflower	Carthamus tinctorius L.	12	g	Unspecified	DOC-073
FHL-2025-073-10	JD-2025-026	Classic formula	Compound Fufang Gegen Qinlian Formula	H-2025-006	Sichuan Lovage Rhizome	Sichuan Lovage Rhizome	Ligusticum chuanxiong Hort.	9	g	Unspecified	DOC-073
FHL-2025-073-11	JD-2025-026	Classic formula	Compound Fufang Gegen Qinlian Formula	H-2025-128	Earthworm	Earthworm	Pheretima aspergillum (E. Perrier)	9	g	Unspecified	DOC-073
FHL-2025-073-12	JD-2025-026	Classic formula	Compound Fufang Gegen Qinlian Formula	H-2025-030	Largehead Atractylodes Rhizome	Largehead Atractylodes Rhizome	Atractylodes macrocephala Koidz.	12	g	Unspecified	DOC-073
FHL-2025-074-01	ZJ-2025-048	Custom formula	Tangzhi Baogan Granules	H-2025-005	Turmeric Root-tuber	Turmeric Root-tuber	Curcuma wenyujin Y. H. Chen et C. Ling	10	g	Unspecified	DOC-074
FHL-2025-074-02	ZJ-2025-048	Custom formula	Tangzhi Baogan Granules	H-2025-052	Heterophylly Falsestarwort Root	Heterophylly Falsestarwort Root	Pseudostellaria heterophylla (Miq.) Pax ex Pax et Hoffm.	12	g	Unspecified	DOC-074
FHL-2025-074-03	ZJ-2025-048	Custom formula	Tangzhi Baogan Granules	H-2025-030	Largehead Atractylodes Rhizome	Largehead Atractylodes Rhizome	Atractylodes macrocephala Koidz.	10	g	Unspecified	DOC-074
FHL-2025-074-04	ZJ-2025-048	Custom formula	Tangzhi Baogan Granules	H-2025-072	Schisandra Berry	Schisandra Berry	Schisandra chinensis（Turcz.）Baill.	10	g	Unspecified	DOC-074
FHL-2025-074-05	ZJ-2025-048	Custom formula	Tangzhi Baogan Granules	H-2025-021	Indian Bread	Indian Bread	Poria cocos（Schw.）Wolf	10	g	Unspecified	DOC-074
FHL-2025-074-06	ZJ-2025-048	Custom formula	Tangzhi Baogan Granules	H-2025-068	Alisma Rhizome	Alisma Rhizome	Alisma orientale（Sam.）Juzep.	10	g	Unspecified	DOC-074
FHL-2025-074-07	ZJ-2025-048	Custom formula	Tangzhi Baogan Granules	H-2025-028	Raw Hawthorn Fruit	Stir-fried Hawthorn Fruit	Crataegus pinnatifida Bge.var.major N.E.Br.	10	g	Raw	DOC-074
FHL-2025-074-08	ZJ-2025-048	Custom formula	Tangzhi Baogan Granules	H-2025-009	Danshen Root	Danshen Root	Salvia miltiorrhiza Bge.	15	g	Unspecified	DOC-074
FHL-2025-074-09	ZJ-2025-048	Custom formula	Tangzhi Baogan Granules	H-2025-042	Goji Berry	Goji Berry	Lycium barbarum L.	12	g	Unspecified	DOC-074
FHL-2025-074-10	ZJ-2025-048	Custom formula	Tangzhi Baogan Granules	H-2025-141	Corn Stigma	Corn Stigma	Zea mays L.	10	g	Unspecified	DOC-074
FHL-2025-074-11	ZJ-2025-048	Custom formula	Tangzhi Baogan Granules	H-2025-074	Winged Euonymus Twig	Winged Euonymus Twig	Euonymus alatus（Thunb.）Sieb.	10	g	Unspecified	DOC-074
ZCYH-2025-001-01	ZCY-2025-001	patent	Sanshen Jiangxiao Capsules	H-2025-067	American ginseng	Panacis Quinquefolii Radix		NR	NR	Unspecified	DOC-075
ZCYH-2025-001-02	ZCY-2025-001	patent	Sanshen Jiangxiao Capsules	H-2025-029	Notoginseng	Notoginseng Radix et Rhizoma		NR	NR	Unspecified	DOC-075
ZCYH-2025-001-03	ZCY-2025-001	patent	Sanshen Jiangxiao Capsules	H-2025-009	Danshen (Red sage root)	Salviae Miltiorrhizae Radix et Rhizoma		NR	NR	Unspecified	DOC-075
ZCYH-2025-001-04	ZCY-2025-001	patent	Sanshen Jiangxiao Capsules	H-2025-014	Rehmannia root	Rehmanniae Radix (raw/prepared not specified)		NR	NR	Unspecified	DOC-075
ZCYH-2025-001-05	ZCY-2025-001	patent	Sanshen Jiangxiao Capsules	H-2025-057	Gastrodia rhizome	Gastrodiae Rhizoma		NR	NR	Unspecified	DOC-075
ZCYH-2025-002-01	ZCY-2025-002	patent	Jinlida Granules	H-2025-060	Ginseng	Ginseng Radix et Rhizoma		NR	NR	Unspecified	DOC-076
ZCYH-2025-002-02	ZCY-2025-002	patent	Jinlida Granules	H-2025-012	Polygonatum rhizome	Polygonati Rhizoma		NR	NR	Unspecified	DOC-076
ZCYH-2025-002-03	ZCY-2025-002	patent	Jinlida Granules	H-2025-015	Atractylodes rhizome (Cangzhu)	Atractylodis Rhizoma		NR	NR	Unspecified	DOC-076
ZCYH-2025-002-04	ZCY-2025-002	patent	Jinlida Granules	H-2025-017	Sophora root (Kushen)	Sophorae Flavescentis Radix		NR	NR	Unspecified	DOC-076
ZCYH-2025-002-05	ZCY-2025-002	patent	Jinlida Granules	H-2025-018	Sophora root (Kushen)	Sophorae Flavescentis Radix		NR	NR	Unspecified	DOC-076
ZCYH-2025-002-06	ZCY-2025-002	patent	Jinlida Granules	H-2025-014	Rehmannia root	Rehmanniae Radix (raw/prepared not specified)		NR	NR	Unspecified	DOC-076
ZCYH-2025-003-01	ZCY-2025-003	patent	Qihuang Jiangzhuo Granules	H-2025-026	Astragalus root (Huangqi)	Astragali Radix		NR	NR	Unspecified	DOC-077
ZCYH-2025-003-02	ZCY-2025-003	patent	Qihuang Jiangzhuo Granules	H-2025-041	Rhubarb	Rhei Radix et Rhizoma		NR	NR	Unspecified	DOC-077
ZCYH-2025-003-03	ZCY-2025-003	patent	Qihuang Jiangzhuo Granules	H-2025-009	Danshen (Red sage root)	Salviae Miltiorrhizae Radix et Rhizoma		NR	NR	Unspecified	DOC-077
ZCYH-2025-003-04	ZCY-2025-003	patent	Qihuang Jiangzhuo Granules	H-2025-068	Alisma rhizome (Zexie)	Alismatis Rhizoma		NR	NR	Unspecified	DOC-077
ZCYH-2025-003-05	ZCY-2025-003	patent	Qihuang Jiangzhuo Granules	H-2025-021	Poria (Fuling)	Poria		NR	NR	Unspecified	DOC-077
ZCYH-2025-003-06	ZCY-2025-003	patent	Qihuang Jiangzhuo Granules	H-2025-093	Cassia seed (Juemingzi)	Cassiae Semen		NR	NR	Unspecified	DOC-077
ZCYH-2025-003-07	ZCY-2025-003	patent	Qihuang Jiangzhuo Granules	H-2025-016	Kudzu root (Gegen)	Puerariae Lobatae Radix		NR	NR	Unspecified	DOC-077
ZCYH-2025-003-08	ZCY-2025-003	patent	Qihuang Jiangzhuo Granules	H-2025-139	Sargassum	Sargassum		NR	NR	Unspecified	DOC-077
ZCYH-2025-004-01	ZCY-2025-004	patent	Jiaotai Pills	H-2025-033	Coptis rhizome (Huanglian)	Coptidis Rhizoma		NR	NR	Unspecified	DOC-078
ZCYH-2025-004-02	ZCY-2025-004	patent	Jiaotai Pills	H-2025-113	Cinnamon bark (Rougui)	Cinnamomi Cortex		NR	NR	Unspecified	DOC-078
ZCYH-2025-005-01	ZCY-2025-005	patent	Dangua Humai Oral Liquid	H-2025-009	Danshen (Red sage root)	Salviae Miltiorrhizae Radix et Rhizoma		NR	NR	Unspecified	DOC-079
ZCYH-2025-005-02	ZCY-2025-005	patent	Dangua Humai Oral Liquid	H-2025-092	Trichosanthes (part not specified)	Trichosanthis Fructus / Trichosanthis Radix (part not specified)		NR	NR	Unspecified	DOC-079
ZCYH-2025-005-03	ZCY-2025-005	patent	Dangua Humai Oral Liquid	H-2025-008	White peony root	Paeoniae Radix Alba		NR	NR	Unspecified	DOC-079
ZCYH-2025-005-04	ZCY-2025-005	patent	Dangua Humai Oral Liquid	H-2025-006	Chuanxiong rhizome	Chuanxiong Rhizoma		NR	NR	Unspecified	DOC-079
ZCYH-2025-005-05	ZCY-2025-005	patent	Dangua Humai Oral Liquid	H-2025-138	Stiff silkworm (Bai Jiang Can)	Bombyx Batryticatus		NR	NR	Unspecified	DOC-079
ZCYH-2025-005-06	ZCY-2025-005	patent	Dangua Humai Oral Liquid	H-2025-005	Wenyujin (Curcuma) (part not specified)	Curcumae Radix / Curcumae Rhizoma (part not specified)		NR	NR	Unspecified	DOC-079
ZCYH-2025-005-07	ZCY-2025-005	patent	Dangua Humai Oral Liquid	H-2025-106	Longstamen onion bulb (Xiebai)	Allii Macrostemonis Bulbus		NR	NR	Unspecified	DOC-079
ZCYH-2025-006-01	ZCY-2025-006	patent	Ganshuang Granules	H-2025-111	Red yeast rice (Hongqu)	Monascus (Red Yeast Rice)		NR	NR	Unspecified	DOC-080
ZCYH-2025-006-02	ZCY-2025-006	patent	Ganshuang Granules	H-2025-013	Codonopsis root (Dangshen)	Codonopsis Radix		NR	NR	Unspecified	DOC-080
ZCYH-2025-006-03	ZCY-2025-006	patent	Ganshuang Granules	H-2025-027	White peony root	Paeoniae Radix Alba		NR	NR	Unspecified	DOC-080
ZCYH-2025-006-04	ZCY-2025-006	patent	Ganshuang Granules	H-2025-003	Bupleurum root (Chaihu)	Bupleuri Radix		NR	NR	Vinegar	DOC-080
ZCYH-2025-006-05	ZCY-2025-006	patent	Ganshuang Granules	H-2025-073	Dong quai root (Danggui)	Angelicae Sinensis Radix		NR	NR	Unspecified	DOC-080
ZCYH-2025-006-06	ZCY-2025-006	patent	Ganshuang Granules	H-2025-035	Bitter orange (part not specified)	Aurantii Fructus Immaturus / Aurantii Fructus (not specified)		NR	NR	Unspecified	DOC-080
ZCYH-2025-006-07	ZCY-2025-006	patent	Ganshuang Granules	H-2025-021	Poria (Fuling)	Poria		NR	NR	Unspecified	DOC-080
ZCYH-2025-006-08	ZCY-2025-006	patent	Ganshuang Granules	H-2025-030	Largehead atractylodes rhizome (Baizhu)	Atractylodis Macrocephalae Rhizoma		NR	NR	Stir-fried	DOC-080
ZCYH-2025-006-09	ZCY-2025-006	patent	Ganshuang Granules	H-2025-122	Dandelion herb (Pugongying)	Taraxaci Herba		NR	NR	Unspecified	DOC-080
ZCYH-2025-006-10	ZCY-2025-006	patent	Ganshuang Granules	H-2025-009	Danshen (Red sage root)	Salviae Miltiorrhizae Radix et Rhizoma		NR	NR	Unspecified	DOC-080
ZCYH-2025-006-11	ZCY-2025-006	patent	Ganshuang Granules	H-2025-133	Japanese knotweed rhizome (Huzhang)	Polygoni Cuspidati Rhizoma et Radix		NR	NR	Unspecified	DOC-080
ZCYH-2025-006-12	ZCY-2025-006	patent	Ganshuang Granules	H-2025-075	Selfheal spike (Xiakucao)	Prunellae Spica		NR	NR	Unspecified	DOC-080
ZCYH-2025-006-13	ZCY-2025-006	patent	Ganshuang Granules	H-2025-055	Peach kernel	Persicae Semen		NR	NR	Unspecified	DOC-080
ZCYH-2025-006-14	ZCY-2025-006	patent	Ganshuang Granules	H-2025-119	Soft-shelled turtle shell (Biejia)	Carapax Trionycis		NR	NR	Unspecified	DOC-080
ZCYH-2025-007-01	ZCY-2025-007	patent	Pushen Capsules	H-2025-142	Cattail pollen (Puhuang)	Typhae Pollen		NR	NR	Unspecified	DOC-081
ZCYH-2025-007-02	ZCY-2025-007	patent	Pushen Capsules	H-2025-019	Fo-ti (He Shou Wu)	Polygoni Multiflori Radix		NR	NR	Unspecified	DOC-081
ZCYH-2025-007-03	ZCY-2025-007	patent	Pushen Capsules	H-2025-009	Danshen (Red sage root)	Salviae Miltiorrhizae Radix et Rhizoma		NR	NR	Unspecified	DOC-081
ZCYH-2025-007-04	ZCY-2025-007	patent	Pushen Capsules	H-2025-006	Chuanxiong rhizome	Chuanxiong Rhizoma		NR	NR	Unspecified	DOC-081
ZCYH-2025-007-05	ZCY-2025-007	patent	Pushen Capsules	H-2025-008	White peony root	Paeoniae Radix Alba		NR	NR	Unspecified	DOC-081
ZCYH-2025-007-06	ZCY-2025-007	patent	Pushen Capsules	H-2025-028	Hawthorn fruit (Shanzha)	Crataegi Fructus		NR	NR	Unspecified	DOC-081
ZCYH-2025-007-07	ZCY-2025-007	patent	Pushen Capsules	H-2025-013	Codonopsis root (Dangshen)	Codonopsis Radix		NR	NR	Unspecified	DOC-081
ZCYH-2025-007-08	ZCY-2025-007	patent	Pushen Capsules	H-2025-068	Alisma rhizome (Zexie)	Alismatis Rhizoma		NR	NR	Unspecified	DOC-081
ZCYH-2025-008-01	ZCY-2025-008	patent	Huazhuo Granules	H-2025-033	Coptis rhizome (Huanglian)	Coptidis Rhizoma		NR	NR	Unspecified	DOC-082
ZCYH-2025-008-02	ZCY-2025-008	patent	Huazhuo Granules	H-2025-112	Phellodendron bark (Huangbai)	Phellodendri Chinensis Cortex		NR	NR	Unspecified	DOC-082
ZCYH-2025-008-03	ZCY-2025-008	patent	Huazhuo Granules	H-2025-028	Hawthorn fruit (Shanzha)	Crataegi Fructus		NR	NR	Unspecified	DOC-082
ZCYH-2025-008-04	ZCY-2025-008	patent	Huazhuo Granules	H-2025-088	Chicken gizzard lining (Ji Neijin)	Endothelium Corneum Gigeriae Galli		NR	NR	Unspecified	DOC-082
ZCYH-2025-008-05	ZCY-2025-008	patent	Huazhuo Granules	H-2025-009	Danshen (Red sage root)	Salviae Miltiorrhizae Radix et Rhizoma		NR	NR	Unspecified	DOC-082
ZCYH-2025-008-06	ZCY-2025-008	patent	Huazhuo Granules	H-2025-035	Bitter orange (part not specified)	Aurantii Fructus Immaturus / Aurantii Fructus (not specified)		NR	NR	Unspecified	DOC-082
ZCYH-2025-009	ZCY-2025-009	patent	Xuezhikang Capsules	NR	Not reported	Not reported		NR	NR	Unspecified	DOC-083
ZCYH-2025-010	ZCY-2025-010	patent	Fufang Danshen Tablets	H-2025-009	Danshen (Red sage root)	Salviae Miltiorrhizae Radix et Rhizoma		NR	NR	Unspecified	DOC-084
ZCYH-2025-011-01	ZCY-2025-011	patent	Jinqi Jiangtang Tablets	H-2025-026	Astragalus root (Huangqi)	Astragali Radix		NR	NR	Unspecified	DOC-085
ZCYH-2025-011-02	ZCY-2025-011	patent	Jinqi Jiangtang Tablets	H-2025-033	Coptis rhizome (Huanglian)	Coptidis Rhizoma		NR	NR	Unspecified	DOC-085
ZCYH-2025-011-03	ZCY-2025-011	patent	Jinqi Jiangtang Tablets	H-2025-143	Japanese honeysuckle flower (Jinyinhua)	Lonicerae Japonicae Flos		NR	NR	Unspecified	DOC-085
ZCYH-2025-012-01	ZCY-2025-012	patent	Qingre Quzhuo Capsules	H-2025-033	Coptis rhizome (Huanglian)	Coptidis Rhizoma		NR	NR	Unspecified	DOC-086
ZCYH-2025-012-02	ZCY-2025-012	patent	Qingre Quzhuo Capsules	H-2025-023	Anemarrhena rhizome (Zhimu)	Anemarrhenae Rhizoma		NR	NR	Unspecified	DOC-086
ZCYH-2025-012-03	ZCY-2025-012	patent	Qingre Quzhuo Capsules	H-2025-007	Bitter orange (part not specified)	Aurantii Fructus Immaturus / Aurantii Fructus (not specified)		NR	NR	Unspecified	DOC-086
ZCYH-2025-012-04	ZCY-2025-012	patent	Qingre Quzhuo Capsules	H-2025-068	Alisma rhizome (Zexie)	Alismatis Rhizoma		NR	NR	Unspecified	DOC-086
ZCYH-2025-012-05	ZCY-2025-012	patent	Qingre Quzhuo Capsules	H-2025-021	Poria (Fuling)	Poria		NR	NR	Unspecified	DOC-086
ZCYH-2025-012-06	ZCY-2025-012	patent	Qingre Quzhuo Capsules	H-2025-041	Rhubarb	Rhei Radix et Rhizoma		NR	NR	Unspecified	DOC-086
ZCYH-2025-012-07	ZCY-2025-012	patent	Qingre Quzhuo Capsules	H-2025-125	Mulberry (part not specified)	Mori Folium / Mori Cortex (part not specified)		NR	NR	Unspecified	DOC-086
ZCYH-2025-013-01	ZCY-2025-013	patent	Tanggankang Granules	H-2025-026	Astragalus root (Huangqi)	Astragali Radix		NR	NR	Raw	DOC-087
ZCYH-2025-013-02	ZCY-2025-013	patent	Tanggankang Granules	H-2025-030	Largehead atractylodes rhizome (Baizhu)	Atractylodis Macrocephalae Rhizoma		NR	NR	Unspecified	DOC-087
ZCYH-2025-013-03	ZCY-2025-013	patent	Tanggankang Granules	H-2025-110	Artemisia capillaris herb (Yinchen)	Artemisiae Scopariae Herba		NR	NR	Unspecified	DOC-087
ZCYH-2025-013-04	ZCY-2025-013	patent	Tanggankang Granules	H-2025-037	Baikal skullcap root (Huangqin)	Scutellariae Radix		NR	NR	Unspecified	DOC-087
ZCYH-2025-013-05	ZCY-2025-013	patent	Tanggankang Granules	H-2025-003	Bupleurum root (Chaihu)	Bupleuri Radix		NR	NR	Unspecified	DOC-087
ZCYH-2025-013-06	ZCY-2025-013	patent	Tanggankang Granules	H-2025-039	Gardenia fruit (Zhizi)	Gardeniae Fructus		NR	NR	Stir-fried	DOC-087
ZCYH-2025-014-01	ZCY-2025-014	patent	Yuquan Capsules	H-2025-016	Kudzu root (Gegen)	Puerariae Lobatae Radix		NR	NR	Unspecified	DOC-088
ZCYH-2025-014-02	ZCY-2025-014	patent	Yuquan Capsules	H-2025-107	Trichosanthes (part not specified)	Trichosanthis Fructus / Trichosanthis Radix (part not specified)		NR	NR	Unspecified	DOC-088
ZCYH-2025-014-03	ZCY-2025-014	patent	Yuquan Capsules	H-2025-014	Rehmannia root	Rehmanniae Radix (raw/prepared not specified)		NR	NR	Raw	DOC-088
ZCYH-2025-014-04	ZCY-2025-014	patent	Yuquan Capsules	H-2025-018	Sophora root (Kushen)	Sophorae Flavescentis Radix		NR	NR	Unspecified	DOC-088
ZCYH-2025-014-05	ZCY-2025-014	patent	Yuquan Capsules	H-2025-026	Astragalus root (Huangqi)	Astragali Radix		NR	NR	Unspecified	DOC-088
ZCYH-2025-014-06	ZCY-2025-014	patent	Yuquan Capsules	H-2025-060	Ginseng	Ginseng Radix et Rhizoma		NR	NR	Unspecified	DOC-088
ZCYH-2025-014-07	ZCY-2025-014	patent	Yuquan Capsules	H-2025-051	Licorice root (Gancao)	Glycyrrhizae Radix et Rhizoma		NR	NR	Unspecified	DOC-088
ZCYH-2025-014-08	ZCY-2025-014	patent	Yuquan Capsules	H-2025-021	Poria (Fuling)	Poria		NR	NR	Unspecified	DOC-088
ZCYH-2025-014-09	ZCY-2025-014	patent	Yuquan Capsules	H-2025-072	Schisandra fruit (Wuweizi)	Schisandrae Chinensis Fructus		NR	NR	Unspecified	DOC-088
ZCYH-2025-014-10	ZCY-2025-014	patent	Yuquan Capsules	H-2025-063	Mume fruit (Wumei)	Mume Fructus		NR	NR	Unspecified	DOC-088
ZCYH-2025-015	ZCY-2025-015	patent	Fufang Huangliansu Tablets	H-2025-033	Coptis rhizome (Huanglian)	Coptidis Rhizoma		NR	NR	Unspecified	DOC-089
ZCYH-2025-016-01	ZCY-2025-016	patent	Liuwei Dihuang Pills	H-2025-014	Rehmannia root	Rehmanniae Radix (raw/prepared not specified)		NR	NR	Processed	DOC-090
ZCYH-2025-016-02	ZCY-2025-016	patent	Liuwei Dihuang Pills	H-2025-048	Chinese yam (Shanyao)	Dioscoreae Rhizoma		NR	NR	Unspecified	DOC-090
ZCYH-2025-016-03	ZCY-2025-016	patent	Liuwei Dihuang Pills	H-2025-020	Cornus fruit (Shanzhuyu)	Corni Fructus		NR	NR	Unspecified	DOC-090
ZCYH-2025-016-04	ZCY-2025-016	patent	Liuwei Dihuang Pills	H-2025-068	Alisma rhizome (Zexie)	Alismatis Rhizoma		NR	NR	Unspecified	DOC-090
ZCYH-2025-016-05	ZCY-2025-016	patent	Liuwei Dihuang Pills	H-2025-021	Poria (Fuling)	Poria		NR	NR	Unspecified	DOC-090
ZCYH-2025-016-06	ZCY-2025-016	patent	Liuwei Dihuang Pills	H-2025-038	Tree peony root bark (Mudanpi)	Moutan Cortex		NR	NR	Unspecified	DOC-090
ZCYH-2025-017-01	ZCY-2025-017	patent	Liuwei Dihuang Pills	H-2025-014	Rehmannia root	Rehmanniae Radix (raw/prepared not specified)		NR	NR	Processed	DOC-091
ZCYH-2025-017-02	ZCY-2025-017	patent	Liuwei Dihuang Pills	H-2025-048	Chinese yam (Shanyao)	Dioscoreae Rhizoma		NR	NR	Unspecified	DOC-091
ZCYH-2025-017-03	ZCY-2025-017	patent	Liuwei Dihuang Pills	H-2025-020	Cornus fruit (Shanzhuyu)	Corni Fructus		NR	NR	Unspecified	DOC-091
ZCYH-2025-017-04	ZCY-2025-017	patent	Liuwei Dihuang Pills	H-2025-068	Alisma rhizome (Zexie)	Alismatis Rhizoma		NR	NR	Unspecified	DOC-091
ZCYH-2025-017-05	ZCY-2025-017	patent	Liuwei Dihuang Pills	H-2025-021	Poria (Fuling)	Poria		NR	NR	Unspecified	DOC-091
ZCYH-2025-017-06	ZCY-2025-017	patent	Liuwei Dihuang Pills	H-2025-038	Tree peony root bark (Mudanpi)	Moutan Cortex		NR	NR	Unspecified	DOC-091
ZYDT-2025-001-01	ZYDT-2025-001	single	Berberine Hydrochloride	NR	NR	NR	NR	NR	NR	NR	DOC-092
ZYDT-2025-001-02	ZYDT-2025-002	single	Curcumin	NR	NR	NR	NR	NR	NR	NR	DOC-093
ZYDT-2025-001-03	ZYDT-2025-003	single	Ginger Powder	NR	NR	NR	NR	NR	NR	NR	DOC-094
ZYDT-2025-001-04	ZYDT-2025-004	single	Berberine	NR	NR	NR	NR	NR	NR	NR	DOC-095

## Sheet: S3intervention-Syndrome-Symptom
LinkID	SyndromeID	SyndromeName-Standard	SymptomID	SymptomName	SymptomType	ReferenceID	interventionID	intervention type	intervention name
SS-2025-001	NR	NR	SYM-2025-001	Hypochondriac Distension	Primary Symptoms	DOC-001	JD-2025-001	Classic formula	Modified Jinlingzi Powder
SS-2025-002	NR	NR	SYM-2025-002	Chest and Epigastric Distension with a Stuffy Sensation	Primary Symptoms	DOC-001	JD-2025-001	Classic formula	Modified Jinlingzi Powder
SS-2025-003	NR	NR	SYM-2025-003	Mass in the Hypochondrium	Primary Symptoms	DOC-001	JD-2025-001	Classic formula	Modified Jinlingzi Powder
SS-2025-004	NR	NR	SYM-2025-004	Irritability	Primary Symptoms	DOC-001	JD-2025-001	Classic formula	Modified Jinlingzi Powder
SS-2025-005	NR	NR	SYM-2025-005	Abdominal Distension	Secondary Symptoms	DOC-001	JD-2025-001	Classic formula	Modified Jinlingzi Powder
SS-2025-006	NR	NR	SYM-2025-006	Poor Appetite	Secondary Symptoms	DOC-001	JD-2025-001	Classic formula	Modified Jinlingzi Powder
SS-2025-007	NR	NR	SYM-2025-007	Belching	Secondary Symptoms	DOC-001	JD-2025-001	Classic formula	Modified Jinlingzi Powder
SS-2025-008	S-2025-001	Qi-Yin Deficiency Syndrome	SYM-2025-008	Dry Throat and Thirst	Primary Symptoms	DOC-002	ZJ-2025-001	Custom formula	Yangyin Yunjin Formula
SS-2025-009	S-2025-001	Qi-Yin Deficiency Syndrome	SYM-2025-009	Lassitude and Fatigue	Primary Symptoms	DOC-002	ZJ-2025-001	Custom formula	Yangyin Yunjin Formula
SS-2025-010	S-2025-001	Qi-Yin Deficiency Syndrome	SYM-2025-010	Soreness and Weakness of the Lumbus and Knees	Primary Symptoms	DOC-002	ZJ-2025-001	Custom formula	Yangyin Yunjin Formula
SS-2025-011	S-2025-001	Qi-Yin Deficiency Syndrome	SYM-2025-011	Spontaneous Sweating	Primary Symptoms	DOC-002	ZJ-2025-001	Custom formula	Yangyin Yunjin Formula
SS-2025-012	S-2025-001	Qi-Yin Deficiency Syndrome	SYM-2025-012	Night Sweating	Primary Symptoms	DOC-002	ZJ-2025-001	Custom formula	Yangyin Yunjin Formula
SS-2025-013	S-2025-001	Qi-Yin Deficiency Syndrome	SYM-2025-013	Five Palms Heat (Palms, Soles, and Chest)	Primary Symptoms	DOC-002	ZJ-2025-001	Custom formula	Yangyin Yunjin Formula
SS-2025-014	S-2025-001	Qi-Yin Deficiency Syndrome	SYM-2025-014	Red Tongue with Scanty Fluid	Primary Symptoms	DOC-002	ZJ-2025-001	Custom formula	Yangyin Yunjin Formula
SS-2025-015	S-2025-001	Qi-Yin Deficiency Syndrome	SYM-2025-015	Dark Tongue Body	Primary Symptoms	DOC-002	ZJ-2025-001	Custom formula	Yangyin Yunjin Formula
SS-2025-016	S-2025-001	Qi-Yin Deficiency Syndrome	SYM-2025-016	Thin Tongue Coating	Primary Symptoms	DOC-002	ZJ-2025-001	Custom formula	Yangyin Yunjin Formula
SS-2025-017	S-2025-001	Qi-Yin Deficiency Syndrome	SYM-2025-017	White Greasy Tongue Coating	Primary Symptoms	DOC-002	ZJ-2025-001	Custom formula	Yangyin Yunjin Formula
SS-2025-018	S-2025-001	Qi-Yin Deficiency Syndrome	SYM-2025-018	Wiry and Thready Pulse	Primary Symptoms	DOC-002	ZJ-2025-001	Custom formula	Yangyin Yunjin Formula
SS-2025-019	S-2025-001	Qi-Yin Deficiency Syndrome	SYM-2025-019	Epigastric and Abdominal Distension with a Stuffy Sensation	Secondary Symptoms	DOC-002	ZJ-2025-001	Custom formula	Yangyin Yunjin Formula
SS-2025-020	S-2025-001	Qi-Yin Deficiency Syndrome	SYM-2025-020	Heavy Sensation of the Body with Discomfort	Secondary Symptoms	DOC-002	ZJ-2025-001	Custom formula	Yangyin Yunjin Formula
SS-2025-021	S-2025-001	Qi-Yin Deficiency Syndrome	SYM-2025-021	Numbness of Limbs	Secondary Symptoms	DOC-002	ZJ-2025-001	Custom formula	Yangyin Yunjin Formula
SS-2025-022	S-2025-001	Qi-Yin Deficiency Syndrome	SYM-2025-022	Limb Pain	Secondary Symptoms	DOC-002	ZJ-2025-001	Custom formula	Yangyin Yunjin Formula
SS-2025-023	S-2025-001	Qi-Yin Deficiency Syndrome	SYM-2025-023	Dry Eyes	Secondary Symptoms	DOC-002	ZJ-2025-001	Custom formula	Yangyin Yunjin Formula
SS-2025-024	S-2025-001	Qi-Yin Deficiency Syndrome	SYM-2025-024	Blurred Vision	Secondary Symptoms	DOC-002	ZJ-2025-001	Custom formula	Yangyin Yunjin Formula
SS-2025-025	S-2025-002	Liver Depression and Spleen Deficiency Syndrome	SYM-2025-025	Hypochondriac Pain	Primary Symptoms	DOC-003	ZJ-2025-002	Custom formula	Quzhi Jiangtang Formula
SS-2025-026	S-2025-002	Liver Depression and Spleen Deficiency Syndrome	SYM-2025-019	Epigastric and Abdominal Distension	Primary Symptoms	DOC-003	ZJ-2025-002	Custom formula	Quzhi Jiangtang Formula
SS-2025-027	S-2025-002	Liver Depression and Spleen Deficiency Syndrome	SYM-2025-006	Poor Appetite	Primary Symptoms	DOC-003	ZJ-2025-002	Custom formula	Quzhi Jiangtang Formula
SS-2025-028	S-2025-002	Liver Depression and Spleen Deficiency Syndrome	SYM-2025-026	Loose Stools	Primary Symptoms	DOC-003	ZJ-2025-002	Custom formula	Quzhi Jiangtang Formula
SS-2025-029	S-2025-002	Liver Depression and Spleen Deficiency Syndrome	SYM-2025-027	Emotional Depression	Secondary Symptoms	DOC-003	ZJ-2025-002	Custom formula	Quzhi Jiangtang Formula
SS-2025-030	S-2025-002	Liver Depression and Spleen Deficiency Syndrome	SYM-2025-028	Abdominal Pain with Loose Stools	Secondary Symptoms	DOC-003	ZJ-2025-002	Custom formula	Quzhi Jiangtang Formula
SS-2025-031	S-2025-002	Liver Depression and Spleen Deficiency Syndrome	SYM-2025-029	Pain Relief after Defecation	Secondary Symptoms	DOC-003	ZJ-2025-002	Custom formula	Quzhi Jiangtang Formula
SS-2025-032	S-2025-002	Liver Depression and Spleen Deficiency Syndrome	SYM-2025-030	Frequent Sighing	Secondary Symptoms	DOC-003	ZJ-2025-002	Custom formula	Quzhi Jiangtang Formula
SS-2025-033	S-2025-002	Liver Depression and Spleen Deficiency Syndrome	SYM-2025-031	Borborygmus and Flatus	Secondary Symptoms	DOC-003	ZJ-2025-002	Custom formula	Quzhi Jiangtang Formula
SS-2025-034	S-2025-003	Damp-Heat Syndrome	SYM-2025-032	Red Tongue	Secondary Symptoms	DOC-003	ZJ-2025-002	Custom formula	Quzhi Jiangtang Formula
SS-2025-035	S-2025-003	Damp-Heat Syndrome	SYM-2025-017	White Greasy Tongue Coating	Secondary Symptoms	DOC-003	ZJ-2025-002	Custom formula	Quzhi Jiangtang Formula
SS-2025-036	S-2025-003	Damp-Heat Syndrome	SYM-2025-033	Wiry and Slippery Pulse	Secondary Symptoms	DOC-003	ZJ-2025-002	Custom formula	Quzhi Jiangtang Formula
SS-2025-037	S-2025-004	Damp-Heat Amassment Syndrome	SYM-2025-025	Distending Pain in the Hypochondria	Primary Symptoms	DOC-004	ZJ-2025-003	Custom formula	Danzhi Tiaozhi Formula
SS-2025-038	S-2025-004	Damp-Heat Amassment Syndrome	SYM-2025-144	Induced by Irritation or Anger	Primary Symptoms	DOC-004	ZJ-2025-003	Custom formula	Danzhi Tiaozhi Formula
SS-2025-039	S-2025-004	Damp-Heat Amassment Syndrome	SYM-2025-040	Sticky Sensation in the Mouth	Secondary Symptoms	DOC-004	ZJ-2025-003	Custom formula	Danzhi Tiaozhi Formula
SS-2025-040	S-2025-004	Damp-Heat Amassment Syndrome	SYM-2025-073	Bitter Taste in the Mouth	Secondary Symptoms	DOC-004	ZJ-2025-003	Custom formula	Danzhi Tiaozhi Formula
SS-2025-041	S-2025-004	Damp-Heat Amassment Syndrome	SYM-2025-006	Poor Appetite	Secondary Symptoms	DOC-004	ZJ-2025-003	Custom formula	Danzhi Tiaozhi Formula
SS-2025-042	S-2025-004	Damp-Heat Amassment Syndrome	SYM-2025-026	Loose Stools	Secondary Symptoms	DOC-004	ZJ-2025-003	Custom formula	Danzhi Tiaozhi Formula
SS-2025-043	S-2025-004	Damp-Heat Amassment Syndrome	SYM-2025-080	Sticky and Unsmooth Stools	Secondary Symptoms	DOC-004	ZJ-2025-003	Custom formula	Danzhi Tiaozhi Formula
SS-2025-044	S-2025-004	Damp-Heat Amassment Syndrome	SYM-2025-032	Red Tongue	Secondary Symptoms	DOC-004	ZJ-2025-003	Custom formula	Danzhi Tiaozhi Formula
SS-2025-045	S-2025-004	Damp-Heat Amassment Syndrome	SYM-2025-054	Yellow Greasy Tongue Coating	Secondary Symptoms	DOC-004	ZJ-2025-003	Custom formula	Danzhi Tiaozhi Formula
SS-2025-046	S-2025-004	Damp-Heat Amassment Syndrome	SYM-2025-191	Wiry, Slippery and Rapid Pulse	Secondary Symptoms	DOC-004	ZJ-2025-003	Custom formula	Danzhi Tiaozhi Formula
SS-2025-047	S-2025-005	Spleen Deficiency with Phlegm-Stasis Syndrome	SYM-2025-034	Obesity	Primary Symptoms	DOC-005	ZJ-2025-004	Custom formula	Shuangye Powder
SS-2025-048	S-2025-005	Spleen Deficiency with Phlegm-Stasis Syndrome	SYM-2025-035	Heavy Sensation of Limbs	Primary Symptoms	DOC-005	ZJ-2025-004	Custom formula	Shuangye Powder
SS-2025-049	S-2025-005	Spleen Deficiency with Phlegm-Stasis Syndrome	SYM-2025-036	Shortness of Breath and Reticence	Primary Symptoms	DOC-005	ZJ-2025-004	Custom formula	Shuangye Powder
SS-2025-050	S-2025-005	Spleen Deficiency with Phlegm-Stasis Syndrome	SYM-2025-005	Abdominal Distension	Primary Symptoms	DOC-005	ZJ-2025-004	Custom formula	Shuangye Powder
SS-2025-051	S-2025-005	Spleen Deficiency with Phlegm-Stasis Syndrome	SYM-2025-006	Poor Appetite	Primary Symptoms	DOC-005	ZJ-2025-004	Custom formula	Shuangye Powder
SS-2025-052	S-2025-005	Spleen Deficiency with Phlegm-Stasis Syndrome	SYM-2025-026	Loose Stools	Secondary Symptoms	DOC-005	ZJ-2025-004	Custom formula	Shuangye Powder
SS-2025-053	S-2025-005	Spleen Deficiency with Phlegm-Stasis Syndrome	SYM-2025-042	Enlarged Tongue Body	Secondary Symptoms	DOC-005	ZJ-2025-004	Custom formula	Shuangye Powder
SS-2025-054	S-2025-005	Spleen Deficiency with Phlegm-Stasis Syndrome	SYM-2025-043	Teeth Marks on the Tongue Margin	Secondary Symptoms	DOC-005	ZJ-2025-004	Custom formula	Shuangye Powder
SS-2025-055	S-2025-005	Spleen Deficiency with Phlegm-Stasis Syndrome	SYM-2025-040	Sticky Sensation in the Mouth	Secondary Symptoms	DOC-005	ZJ-2025-004	Custom formula	Shuangye Powder
SS-2025-056	S-2025-005	Spleen Deficiency with Phlegm-Stasis Syndrome	SYM-2025-041	Profuse Phlegm	Secondary Symptoms	DOC-005	ZJ-2025-004	Custom formula	Shuangye Powder
SS-2025-057	S-2025-005	Spleen Deficiency with Phlegm-Stasis Syndrome	SYM-2025-038	Dizziness	Secondary Symptoms	DOC-005	ZJ-2025-004	Custom formula	Shuangye Powder
SS-2025-058	S-2025-005	Spleen Deficiency with Phlegm-Stasis Syndrome	SYM-2025-039	Headache	Secondary Symptoms	DOC-005	ZJ-2025-004	Custom formula	Shuangye Powder
SS-2025-059	S-2025-005	Spleen Deficiency with Phlegm-Stasis Syndrome	SYM-2025-045	Thick Greasy Tongue Coating	Secondary Symptoms	DOC-005	ZJ-2025-004	Custom formula	Shuangye Powder
SS-2025-060	S-2025-005	Spleen Deficiency with Phlegm-Stasis Syndrome	SYM-2025-037	Stabbing Pain in the Chest	Primary Symptoms	DOC-005	ZJ-2025-004	Custom formula	Shuangye Powder
SS-2025-061	S-2025-005	Spleen Deficiency with Phlegm-Stasis Syndrome	SYM-2025-015	Dark Tongue Body	Secondary Symptoms	DOC-005	ZJ-2025-004	Custom formula	Shuangye Powder
SS-2025-062	S-2025-005	Spleen Deficiency with Phlegm-Stasis Syndrome	SYM-2025-044	Ecchymosis and Petechiae on the Tongue	Secondary Symptoms	DOC-005	ZJ-2025-004	Custom formula	Shuangye Powder
SS-2025-063	S-2025-005	Spleen Deficiency with Phlegm-Stasis Syndrome	SYM-2025-046	Deep and Uneven Pulse	Secondary Symptoms	DOC-005	ZJ-2025-004	Custom formula	Shuangye Powder
SS-2025-064	S-2025-002	Liver Depression and Spleen Deficiency Syndrome	SYM-2025-009	Lassitude and Fatigue	NR	DOC-006	ZJ-2025-005	Custom formula	Jianpi Xiaozhi Formula
SS-2025-065	S-2025-002	Liver Depression and Spleen Deficiency Syndrome	SYM-2025-005	Epigastric and Abdominal Distension	NR	DOC-006	ZJ-2025-005	Custom formula	Jianpi Xiaozhi Formula
SS-2025-066	S-2025-002	Liver Depression and Spleen Deficiency Syndrome	SYM-2025-042	Enlarged Tongue Body	NR	DOC-006	ZJ-2025-005	Custom formula	Jianpi Xiaozhi Formula
SS-2025-067	S-2025-018	Internal Obstruction of Phlegm and Stasis Syndrome	SYM-2025-047	Dry Mouth	NR	DOC-006	ZJ-2025-005	Custom formula	Jianpi Xiaozhi Formula
SS-2025-068	S-2025-018	Internal Obstruction of Phlegm and Stasis Syndrome	SYM-2025-040	Sticky Sensation in the Mouth	NR	DOC-006	ZJ-2025-005	Custom formula	Jianpi Xiaozhi Formula
SS-2025-069	S-2025-018	Internal Obstruction of Phlegm and Stasis Syndrome	SYM-2025-048	Numbness of Limbs	NR	DOC-006	ZJ-2025-005	Custom formula	Jianpi Xiaozhi Formula
SS-2025-070	S-2025-018	Internal Obstruction of Phlegm and Stasis Syndrome	SYM-2025-049	Chest Tightness and Shortness of Breath	NR	DOC-006	ZJ-2025-005	Custom formula	Jianpi Xiaozhi Formula
SS-2025-071	S-2025-018	Internal Obstruction of Phlegm and Stasis Syndrome	SYM-2025-015	Dark Tongue Body	NR	DOC-006	ZJ-2025-005	Custom formula	Jianpi Xiaozhi Formula
SS-2025-072	S-2025-018	Internal Obstruction of Phlegm and Stasis Syndrome	SYM-2025-044	Ecchymosis and Petechiae on the Tongue	NR	DOC-006	ZJ-2025-005	Custom formula	Jianpi Xiaozhi Formula
SS-2025-073	S-2025-018	Internal Obstruction of Phlegm and Stasis Syndrome	SYM-2025-017	White Greasy Tongue Coating	NR	DOC-006	ZJ-2025-005	Custom formula	Jianpi Xiaozhi Formula
SS-2025-074	S-2025-018	Internal Obstruction of Phlegm and Stasis Syndrome	SYM-2025-050	Slippery Pulse	NR	DOC-006	ZJ-2025-005	Custom formula	Jianpi Xiaozhi Formula
SS-2025-075	S-2025-018	Internal Obstruction of Phlegm and Stasis Syndrome	SYM-2025-051	Thready and Uneven Pulse	NR	DOC-006	ZJ-2025-005	Custom formula	Jianpi Xiaozhi Formula
SS-2025-076	S-2025-009	Spleen Deficiency with Damp-Heat Syndrome	SYM-2025-052	Distension and a Stuffy Sensation below the Heart	Primary Symptoms	DOC-007	JD-2025-002	Classic formula	Banxia Xiexin Formula
SS-2025-077	S-2025-009	Spleen Deficiency with Damp-Heat Syndrome	SYM-2025-005	Epigastric and Abdominal Distension	Primary Symptoms	DOC-007	JD-2025-002	Classic formula	Banxia Xiexin Formula
SS-2025-078	S-2025-009	Spleen Deficiency with Damp-Heat Syndrome	SYM-2025-053	Nausea and Vomiting	Primary Symptoms	DOC-007	JD-2025-002	Classic formula	Banxia Xiexin Formula
SS-2025-079	S-2025-009	Spleen Deficiency with Damp-Heat Syndrome	SYM-2025-100	Loose and Watery Stools	Primary Symptoms	DOC-007	JD-2025-002	Classic formula	Banxia Xiexin Formula
SS-2025-080	S-2025-009	Spleen Deficiency with Damp-Heat Syndrome	SYM-2025-030	Frequent Sighing	Secondary Symptoms	DOC-007	JD-2025-002	Classic formula	Banxia Xiexin Formula
SS-2025-081	S-2025-009	Spleen Deficiency with Damp-Heat Syndrome	SYM-2025-001	Hypochondriac Distension	Secondary Symptoms	DOC-007	JD-2025-002	Classic formula	Banxia Xiexin Formula
SS-2025-082	S-2025-009	Spleen Deficiency with Damp-Heat Syndrome	SYM-2025-006	Poor Appetite	Secondary Symptoms	DOC-007	JD-2025-002	Classic formula	Banxia Xiexin Formula
SS-2025-083	S-2025-009	Spleen Deficiency with Damp-Heat Syndrome	SYM-2025-031	Borborygmus and Flatus	Secondary Symptoms	DOC-007	JD-2025-002	Classic formula	Banxia Xiexin Formula
SS-2025-084	S-2025-009	Spleen Deficiency with Damp-Heat Syndrome	SYM-2025-032	Red Tongue Body	Secondary Symptoms	DOC-007	JD-2025-002	Classic formula	Banxia Xiexin Formula
SS-2025-085	S-2025-009	Spleen Deficiency with Damp-Heat Syndrome	SYM-2025-054	Yellow Greasy Tongue Coating	Secondary Symptoms	DOC-007	JD-2025-002	Classic formula	Banxia Xiexin Formula
SS-2025-086	S-2025-009	Spleen Deficiency with Damp-Heat Syndrome	SYM-2025-055	Soft and Slow Pulse	Secondary Symptoms	DOC-007	JD-2025-002	Classic formula	Banxia Xiexin Formula
SS-2025-087	S-2025-009	Spleen Deficiency with Damp-Heat Syndrome	SYM-2025-050	Slippery Pulse	Secondary Symptoms	DOC-007	JD-2025-002	Classic formula	Banxia Xiexin Formula
SS-2025-088	S-2025-010	Phlegm-Dampness Syndrome	SYM-2025-019	Epigastric and Abdominal Distension	NR	DOC-008	JD-2025-003	Classic formula	Modified Erchen Formula
SS-2025-089	S-2025-010	Phlegm-Dampness Syndrome	SYM-2025-056	Heavy Sensation of the Head and Body	NR	DOC-008	JD-2025-003	Classic formula	Modified Erchen Formula
SS-2025-090	S-2025-010	Phlegm-Dampness Syndrome	SYM-2025-057	Lassitude of Limbs	NR	DOC-008	JD-2025-003	Classic formula	Modified Erchen Formula
SS-2025-091	S-2025-010	Phlegm-Dampness Syndrome	SYM-2025-058	Faint Taste in the Mouth	NR	DOC-008	JD-2025-003	Classic formula	Modified Erchen Formula
SS-2025-092	S-2025-010	Phlegm-Dampness Syndrome	SYM-2025-006	Poor Appetite	NR	DOC-008	JD-2025-003	Classic formula	Modified Erchen Formula
SS-2025-093	S-2025-010	Phlegm-Dampness Syndrome	SYM-2025-053	Nausea and Vomiting	NR	DOC-008	JD-2025-003	Classic formula	Modified Erchen Formula
SS-2025-094	S-2025-010	Phlegm-Dampness Syndrome	SYM-2025-041	Profuse Phlegm	NR	DOC-008	JD-2025-003	Classic formula	Modified Erchen Formula
SS-2025-095	S-2025-010	Phlegm-Dampness Syndrome	SYM-2025-034	Obesity	NR	DOC-008	JD-2025-003	Classic formula	Modified Erchen Formula
SS-2025-096	S-2025-010	Phlegm-Dampness Syndrome	SYM-2025-042	Enlarged Tongue Body	NR	DOC-008	JD-2025-003	Classic formula	Modified Erchen Formula
SS-2025-097	S-2025-010	Phlegm-Dampness Syndrome	SYM-2025-059	Slippery Greasy Tongue Coating	NR	DOC-008	JD-2025-003	Classic formula	Modified Erchen Formula
SS-2025-098	S-2025-010	Phlegm-Dampness Syndrome	SYM-2025-033	Wiry and Slippery Pulse	NR	DOC-008	JD-2025-003	Classic formula	Modified Erchen Formula
SS-2025-099	S-2025-011	Spleen Deficiency with Dampness Retention Syndrome	NR	NR	NR	DOC-009	ZJ-2025-006	Custom formula	Yiqi Jianpi Formula
SS-2025-100	S-2025-001	Qi-Yin Deficiency Syndrome	SYM-2025-009	Lassitude and Fatigue	Primary Symptoms	DOC-010	ZJ-2025-007	Custom formula	Yixiao Formula
SS-2025-101	S-2025-001	Qi-Yin Deficiency Syndrome	SYM-2025-036	Shortness of Breath and Reticence	Primary Symptoms	DOC-010	ZJ-2025-007	Custom formula	Yixiao Formula
SS-2025-102	S-2025-001	Qi-Yin Deficiency Syndrome	SYM-2025-011	Spontaneous Sweating	Primary Symptoms	DOC-010	ZJ-2025-007	Custom formula	Yixiao Formula
SS-2025-103	S-2025-001	Qi-Yin Deficiency Syndrome	SYM-2025-102	Pale Tongue	Secondary Symptoms	DOC-010	ZJ-2025-007	Custom formula	Yixiao Formula
SS-2025-104	S-2025-001	Qi-Yin Deficiency Syndrome	SYM-2025-042	Enlarged Tongue Body	Secondary Symptoms	DOC-010	ZJ-2025-007	Custom formula	Yixiao Formula
SS-2025-105	S-2025-001	Qi-Yin Deficiency Syndrome	SYM-2025-043	Teeth Marks on the Tongue Margin	Secondary Symptoms	DOC-010	ZJ-2025-007	Custom formula	Yixiao Formula
SS-2025-106	S-2025-001	Qi-Yin Deficiency Syndrome	SYM-2025-060	Thready Pulse	Secondary Symptoms	DOC-010	ZJ-2025-007	Custom formula	Yixiao Formula
SS-2025-107	S-2025-001	Qi-Yin Deficiency Syndrome	SYM-2025-061	Weak Pulse	Secondary Symptoms	DOC-010	ZJ-2025-007	Custom formula	Yixiao Formula
SS-2025-108	S-2025-001	Qi-Yin Deficiency Syndrome	SYM-2025-013	Five Palms Heat	Secondary Symptoms	DOC-010	ZJ-2025-007	Custom formula	Yixiao Formula
SS-2025-109	S-2025-001	Qi-Yin Deficiency Syndrome	SYM-2025-063	Heat Intolerance and Sweating	Primary Symptoms	DOC-010	ZJ-2025-007	Custom formula	Yixiao Formula
SS-2025-110	S-2025-001	Qi-Yin Deficiency Syndrome	SYM-2025-012	Night Sweating	Primary Symptoms	DOC-010	ZJ-2025-007	Custom formula	Yixiao Formula
SS-2025-111	S-2025-001	Qi-Yin Deficiency Syndrome	SYM-2025-064	Thirst with a Preference for Drinks	Primary Symptoms	DOC-010	ZJ-2025-007	Custom formula	Yixiao Formula
SS-2025-112	S-2025-001	Qi-Yin Deficiency Syndrome	SYM-2025-065	Emaciation	Secondary Symptoms	DOC-010	ZJ-2025-007	Custom formula	Yixiao Formula
SS-2025-113	S-2025-001	Qi-Yin Deficiency Syndrome	SYM-2025-014	Red Tongue with Scanty Fluid	Secondary Symptoms	DOC-010	ZJ-2025-007	Custom formula	Yixiao Formula
SS-2025-114	S-2025-001	Qi-Yin Deficiency Syndrome	SYM-2025-066	Scanty Tongue Coating	Secondary Symptoms	DOC-010	ZJ-2025-007	Custom formula	Yixiao Formula
SS-2025-115	S-2025-001	Qi-Yin Deficiency Syndrome	SYM-2025-067	Cracked Tongue	Secondary Symptoms	DOC-010	ZJ-2025-007	Custom formula	Yixiao Formula
SS-2025-116	S-2025-001	Qi-Yin Deficiency Syndrome	SYM-2025-068	Thready and Rapid Pulse	Secondary Symptoms	DOC-010	ZJ-2025-007	Custom formula	Yixiao Formula
SS-2025-117	S-2025-009	Spleen Deficiency with Damp-Heat Syndrome	SYM-2025-034	Obesity	Primary Symptoms	DOC-011	JD-2025-004	Classic formula	Modified Shenling Baizhu Powder Combined with Erchen Formula
SS-2025-118	S-2025-009	Spleen Deficiency with Damp-Heat Syndrome	SYM-2025-009	Lassitude and Fatigue	Primary Symptoms	DOC-011	JD-2025-004	Classic formula	Modified Shenling Baizhu Powder Combined with Erchen Formula
SS-2025-119	S-2025-009	Spleen Deficiency with Damp-Heat Syndrome	SYM-2025-036	Shortness of Breath and Reticence	Primary Symptoms	DOC-011	JD-2025-004	Classic formula	Modified Shenling Baizhu Powder Combined with Erchen Formula
SS-2025-120	S-2025-009	Spleen Deficiency with Damp-Heat Syndrome	SYM-2025-069	Lethargy and Reticence	Primary Symptoms	DOC-011	JD-2025-004	Classic formula	Modified Shenling Baizhu Powder Combined with Erchen Formula
SS-2025-121	S-2025-009	Spleen Deficiency with Damp-Heat Syndrome	SYM-2025-019	Epigastric and Abdominal Distension	Primary Symptoms	DOC-011	JD-2025-004	Classic formula	Modified Shenling Baizhu Powder Combined with Erchen Formula
SS-2025-122	S-2025-009	Spleen Deficiency with Damp-Heat Syndrome	SYM-2025-070	Polyphagia with Easy Hunger	Secondary Symptoms	DOC-011	JD-2025-004	Classic formula	Modified Shenling Baizhu Powder Combined with Erchen Formula
SS-2025-123	S-2025-009	Spleen Deficiency with Damp-Heat Syndrome	SYM-2025-071	Dry and Hard Stools	Secondary Symptoms	DOC-011	JD-2025-004	Classic formula	Modified Shenling Baizhu Powder Combined with Erchen Formula
SS-2025-124	S-2025-009	Spleen Deficiency with Damp-Heat Syndrome	SYM-2025-072	Frequent Urination	Secondary Symptoms	DOC-011	JD-2025-004	Classic formula	Modified Shenling Baizhu Powder Combined with Erchen Formula
SS-2025-125	S-2025-009	Spleen Deficiency with Damp-Heat Syndrome	SYM-2025-073	Bitter Taste in the Mouth	Secondary Symptoms	DOC-011	JD-2025-004	Classic formula	Modified Shenling Baizhu Powder Combined with Erchen Formula
SS-2025-126	S-2025-009	Spleen Deficiency with Damp-Heat Syndrome	SYM-2025-040	Sticky Sensation in the Mouth	Secondary Symptoms	DOC-011	JD-2025-004	Classic formula	Modified Shenling Baizhu Powder Combined with Erchen Formula
SS-2025-127	S-2025-009	Spleen Deficiency with Damp-Heat Syndrome	SYM-2025-032	Red Tongue Body	Secondary Symptoms	DOC-011	JD-2025-004	Classic formula	Modified Shenling Baizhu Powder Combined with Erchen Formula
SS-2025-128	S-2025-009	Spleen Deficiency with Damp-Heat Syndrome	SYM-2025-054	Yellow Greasy Tongue Coating	Secondary Symptoms	DOC-011	JD-2025-004	Classic formula	Modified Shenling Baizhu Powder Combined with Erchen Formula
SS-2025-129	S-2025-009	Spleen Deficiency with Damp-Heat Syndrome	SYM-2025-017	White Greasy Tongue Coating	Secondary Symptoms	DOC-011	JD-2025-004	Classic formula	Modified Shenling Baizhu Powder Combined with Erchen Formula
SS-2025-130	S-2025-009	Spleen Deficiency with Damp-Heat Syndrome	SYM-2025-050	Slippery Pulse	Secondary Symptoms	DOC-011	JD-2025-004	Classic formula	Modified Shenling Baizhu Powder Combined with Erchen Formula
SS-2025-131	S-2025-012	Spleen-Kidney Deficiency Syndrome	NR	NR	NR	DOC-012	JD-2025-005	Classic formula	Modified Jiawei Shuilu Erxian Pellet
SS-2025-132	S-2025-013	Turbidity-Toxin Amassment Syndrome	NR	NR	NR	DOC-012	JD-2025-005	Classic formula	Modified Jiawei Shuilu Erxian Pellet
SS-2025-133	S-2025-002	Liver Depression and Spleen Deficiency Syndrome	SYM-2025-049	Chest Tightness and Shortness of Breath	Primary Symptoms	DOC-013	ZJ-2025-008	Custom formula	Bushen Jianpi Formula
SS-2025-134	S-2025-002	Liver Depression and Spleen Deficiency Syndrome	SYM-2025-001	Hypochondriac Distension	Primary Symptoms	DOC-013	ZJ-2025-008	Custom formula	Bushen Jianpi Formula
SS-2025-135	S-2025-002	Liver Depression and Spleen Deficiency Syndrome	SYM-2025-009	Lassitude and Fatigue	Primary Symptoms	DOC-013	ZJ-2025-008	Custom formula	Bushen Jianpi Formula
SS-2025-136	S-2025-002	Liver Depression and Spleen Deficiency Syndrome	SYM-2025-028	Abdominal Pain with Loose Stools	Primary Symptoms	DOC-013	ZJ-2025-008	Custom formula	Bushen Jianpi Formula
SS-2025-137	S-2025-002	Liver Depression and Spleen Deficiency Syndrome	SYM-2025-019	Epigastric and Abdominal Distension	Secondary Symptoms	DOC-013	ZJ-2025-008	Custom formula	Bushen Jianpi Formula
SS-2025-138	S-2025-002	Liver Depression and Spleen Deficiency Syndrome	SYM-2025-006	Poor Appetite	Secondary Symptoms	DOC-013	ZJ-2025-008	Custom formula	Bushen Jianpi Formula
SS-2025-139	S-2025-002	Liver Depression and Spleen Deficiency Syndrome	SYM-2025-079	Thin White Tongue Coating	Secondary Symptoms	DOC-013	ZJ-2025-008	Custom formula	Bushen Jianpi Formula
SS-2025-140	S-2025-002	Liver Depression and Spleen Deficiency Syndrome	SYM-2025-043	Teeth Marks on the Tongue Margin	Secondary Symptoms	DOC-013	ZJ-2025-008	Custom formula	Bushen Jianpi Formula
SS-2025-141	S-2025-002	Liver Depression and Spleen Deficiency Syndrome	SYM-2025-018	Wiry and Thready Pulse	Secondary Symptoms	DOC-013	ZJ-2025-008	Custom formula	Bushen Jianpi Formula
SS-2025-142	S-2025-014	Kidney Yang Insufficiency Syndrome	SYM-2025-010	Soreness and Weakness of the Lumbus and Knees	Primary Symptoms	DOC-013	ZJ-2025-008	Custom formula	Bushen Jianpi Formula
SS-2025-143	S-2025-014	Kidney Yang Insufficiency Syndrome	SYM-2025-075	Cold Intolerance and Cold Limbs	Primary Symptoms	DOC-013	ZJ-2025-008	Custom formula	Bushen Jianpi Formula
SS-2025-144	S-2025-014	Kidney Yang Insufficiency Syndrome	SYM-2025-053	Nausea and Vomiting	Secondary Symptoms	DOC-013	ZJ-2025-008	Custom formula	Bushen Jianpi Formula
SS-2025-145	S-2025-014	Kidney Yang Insufficiency Syndrome	SYM-2025-076	Nocturia with Frequent Urination	Secondary Symptoms	DOC-013	ZJ-2025-008	Custom formula	Bushen Jianpi Formula
SS-2025-146	S-2025-014	Kidney Yang Insufficiency Syndrome	SYM-2025-077	Diarrhea occurring around 3-5 a.m.	Secondary Symptoms	DOC-013	ZJ-2025-008	Custom formula	Bushen Jianpi Formula
SS-2025-147	S-2025-014	Kidney Yang Insufficiency Syndrome	SYM-2025-078	Pale-Red Tongue Body	Secondary Symptoms	DOC-013	ZJ-2025-008	Custom formula	Bushen Jianpi Formula
SS-2025-148	S-2025-008	Intermingled Phlegm and Stasis Syndrome	SYM-2025-038	Dizziness	Primary Symptoms	DOC-014	ZJ-2025-009	Custom formula	Lipi Huatan Quyu Formula
SS-2025-149	S-2025-008	Intermingled Phlegm and Stasis Syndrome	SYM-2025-114	Heavy and Lethargic Body Sensation	Primary Symptoms	DOC-014	ZJ-2025-009	Custom formula	Lipi Huatan Quyu Formula
SS-2025-150	S-2025-008	Intermingled Phlegm and Stasis Syndrome	SYM-2025-049	Chest Tightness and Shortness of Breath	Primary Symptoms	DOC-014	ZJ-2025-009	Custom formula	Lipi Huatan Quyu Formula
SS-2025-151	S-2025-008	Intermingled Phlegm and Stasis Syndrome	SYM-2025-001	Hypochondriac Distension	Primary Symptoms	DOC-014	ZJ-2025-009	Custom formula	Lipi Huatan Quyu Formula
SS-2025-152	S-2025-008	Intermingled Phlegm and Stasis Syndrome	SYM-2025-048	Numbness of Limbs	Primary Symptoms	DOC-014	ZJ-2025-009	Custom formula	Lipi Huatan Quyu Formula
SS-2025-153	S-2025-008	Intermingled Phlegm and Stasis Syndrome	SYM-2025-047	Dry Mouth	Secondary Symptoms	DOC-014	ZJ-2025-009	Custom formula	Lipi Huatan Quyu Formula
SS-2025-154	S-2025-008	Intermingled Phlegm and Stasis Syndrome	SYM-2025-006	Poor Appetite	Secondary Symptoms	DOC-014	ZJ-2025-009	Custom formula	Lipi Huatan Quyu Formula
SS-2025-155	S-2025-008	Intermingled Phlegm and Stasis Syndrome	SYM-2025-080	Unsmooth Defecation	Secondary Symptoms	DOC-014	ZJ-2025-009	Custom formula	Lipi Huatan Quyu Formula
SS-2025-156	S-2025-008	Intermingled Phlegm and Stasis Syndrome	SYM-2025-015	Dark Tongue Body	Secondary Symptoms	DOC-014	ZJ-2025-009	Custom formula	Lipi Huatan Quyu Formula
SS-2025-157	S-2025-008	Intermingled Phlegm and Stasis Syndrome	SYM-2025-044	Ecchymosis on the Tongue	Secondary Symptoms	DOC-014	ZJ-2025-009	Custom formula	Lipi Huatan Quyu Formula
SS-2025-158	S-2025-008	Intermingled Phlegm and Stasis Syndrome	SYM-2025-051	Thready and Uneven Pulse	Secondary Symptoms	DOC-014	ZJ-2025-009	Custom formula	Lipi Huatan Quyu Formula
SS-2025-159	S-2025-002	Liver Depression and Spleen Deficiency Syndrome	NR	NR	NR	DOC-015	ZJ-2025-010	Custom formula	Jianpi Shugan Formula
SS-2025-160	S-2025-015	Intermingled Phlegm and Heat Syndrome	SYM-2025-082	Chest and Heart Distress	NR	DOC-016	JD-2025-006	Classic formula	Huanglian Wendan Formula
SS-2025-161	S-2025-015	Intermingled Phlegm and Heat Syndrome	SYM-2025-034	Obesity	NR	DOC-016	JD-2025-006	Classic formula	Huanglian Wendan Formula
SS-2025-162	S-2025-015	Intermingled Phlegm and Heat Syndrome	SYM-2025-083	Abdominal Distension	NR	DOC-016	JD-2025-006	Classic formula	Huanglian Wendan Formula
SS-2025-163	S-2025-015	Intermingled Phlegm and Heat Syndrome	SYM-2025-047	Dry Mouth	NR	DOC-016	JD-2025-006	Classic formula	Huanglian Wendan Formula
SS-2025-164	S-2025-015	Intermingled Phlegm and Heat Syndrome	SYM-2025-073	Bitter Taste in the Mouth	NR	DOC-016	JD-2025-006	Classic formula	Huanglian Wendan Formula
SS-2025-165	S-2025-015	Intermingled Phlegm and Heat Syndrome	SYM-2025-084	Thirst	NR	DOC-016	JD-2025-006	Classic formula	Huanglian Wendan Formula
SS-2025-166	S-2025-015	Intermingled Phlegm and Heat Syndrome	SYM-2025-085	Scanty and Dark Urine	NR	DOC-016	JD-2025-006	Classic formula	Huanglian Wendan Formula
SS-2025-167	S-2025-015	Intermingled Phlegm and Heat Syndrome	SYM-2025-071	Dry and Hard Stools	NR	DOC-016	JD-2025-006	Classic formula	Huanglian Wendan Formula
SS-2025-168	S-2025-015	Intermingled Phlegm and Heat Syndrome	SYM-2025-015	Dark Tongue Body	NR	DOC-016	JD-2025-006	Classic formula	Huanglian Wendan Formula
SS-2025-169	S-2025-015	Intermingled Phlegm and Heat Syndrome	SYM-2025-081	Purple-Dark Tongue Body	NR	DOC-016	JD-2025-006	Classic formula	Huanglian Wendan Formula
SS-2025-170	S-2025-015	Intermingled Phlegm and Heat Syndrome	SYM-2025-054	Yellow Greasy Tongue Coating	NR	DOC-016	JD-2025-006	Classic formula	Huanglian Wendan Formula
SS-2025-171	S-2025-015	Intermingled Phlegm and Heat Syndrome	SYM-2025-087	Tortuous Sublingual Veins	NR	DOC-016	JD-2025-006	Classic formula	Huanglian Wendan Formula
SS-2025-172	S-2025-015	Intermingled Phlegm and Heat Syndrome	SYM-2025-033	Wiry and Slippery Pulse	NR	DOC-016	JD-2025-006	Classic formula	Huanglian Wendan Formula
SS-2025-173	S-2025-015	Intermingled Phlegm and Heat Syndrome	SYM-2025-088	Wiry and Uneven Pulse	NR	DOC-016	JD-2025-006	Classic formula	Huanglian Wendan Formula
SS-2025-174	S-2025-008	Intermingled Phlegm and Stasis Syndrome	SYM-2025-089	Mass in the Right Hypochondrium	Primary Symptoms	DOC-017	ZJ-2025-011	Custom formula	Zini Huazhuo Jiedu Shugan Formula
SS-2025-175	S-2025-008	Intermingled Phlegm and Stasis Syndrome	SYM-2025-090	Stabbing Pain in the Hypochondria	Primary Symptoms	DOC-017	ZJ-2025-011	Custom formula	Zini Huazhuo Jiedu Shugan Formula
SS-2025-176	S-2025-008	Intermingled Phlegm and Stasis Syndrome	SYM-2025-006	Poor Appetite	Secondary Symptoms	DOC-017	ZJ-2025-011	Custom formula	Zini Huazhuo Jiedu Shugan Formula
SS-2025-177	S-2025-008	Intermingled Phlegm and Stasis Syndrome	SYM-2025-002	Chest and Epigastric Distension with a Stuffy Sensation	Secondary Symptoms	DOC-017	ZJ-2025-011	Custom formula	Zini Huazhuo Jiedu Shugan Formula
SS-2025-178	S-2025-008	Intermingled Phlegm and Stasis Syndrome	SYM-2025-091	Dark Complexion	Secondary Symptoms	DOC-017	ZJ-2025-011	Custom formula	Zini Huazhuo Jiedu Shugan Formula
SS-2025-179	S-2025-008	Intermingled Phlegm and Stasis Syndrome	SYM-2025-015	Dark Tongue Body	Secondary Symptoms	DOC-017	ZJ-2025-011	Custom formula	Zini Huazhuo Jiedu Shugan Formula
SS-2025-180	S-2025-008	Intermingled Phlegm and Stasis Syndrome	SYM-2025-044	Ecchymosis on the Tongue	Secondary Symptoms	DOC-017	ZJ-2025-011	Custom formula	Zini Huazhuo Jiedu Shugan Formula
SS-2025-181	S-2025-008	Intermingled Phlegm and Stasis Syndrome	SYM-2025-093	Greasy Tongue Coating	Secondary Symptoms	DOC-017	ZJ-2025-011	Custom formula	Zini Huazhuo Jiedu Shugan Formula
SS-2025-182	S-2025-008	Intermingled Phlegm and Stasis Syndrome	SYM-2025-033	Wiry and Slippery Pulse	Secondary Symptoms	DOC-017	ZJ-2025-011	Custom formula	Zini Huazhuo Jiedu Shugan Formula
SS-2025-183	S-2025-008	Intermingled Phlegm and Stasis Syndrome	SYM-2025-088	Wiry and Uneven Pulse	Secondary Symptoms	DOC-017	ZJ-2025-011	Custom formula	Zini Huazhuo Jiedu Shugan Formula
SS-2025-184	S-2025-001	Qi-Yin Deficiency Syndrome	SYM-2025-009	Lassitude and Fatigue	Primary Symptoms	DOC-018	ZJ-2025-012	Custom formula	Shenmai Lanling Formula
SS-2025-185	S-2025-001	Qi-Yin Deficiency Syndrome	SYM-2025-094	Polydipsia	Primary Symptoms	DOC-018	ZJ-2025-012	Custom formula	Shenmai Lanling Formula
SS-2025-186	S-2025-001	Qi-Yin Deficiency Syndrome	SYM-2025-006	Anorexia / Poor Appetite	Secondary Symptoms	DOC-018	ZJ-2025-012	Custom formula	Shenmai Lanling Formula
SS-2025-187	S-2025-001	Qi-Yin Deficiency Syndrome	SYM-2025-038	Dizziness	Secondary Symptoms	DOC-018	ZJ-2025-012	Custom formula	Shenmai Lanling Formula
SS-2025-188	S-2025-001	Qi-Yin Deficiency Syndrome	SYM-2025-096	Palpitation and Insomnia	Secondary Symptoms	DOC-018	ZJ-2025-012	Custom formula	Shenmai Lanling Formula
SS-2025-189	S-2025-008	Intermingled Phlegm and Stasis Syndrome	SYM-2025-090	Stabbing Pain in the Hypochondria	Primary Symptoms	DOC-018	ZJ-2025-012	Custom formula	Shenmai Lanling Formula
SS-2025-190	S-2025-008	Intermingled Phlegm and Stasis Syndrome	SYM-2025-034	Obesity	Primary Symptoms	DOC-018	ZJ-2025-012	Custom formula	Shenmai Lanling Formula
SS-2025-191	S-2025-008	Intermingled Phlegm and Stasis Syndrome	SYM-2025-095	Cyanosis of Lips and Nails	Primary Symptoms	DOC-018	ZJ-2025-012	Custom formula	Shenmai Lanling Formula
SS-2025-192	S-2025-008	Intermingled Phlegm and Stasis Syndrome	SYM-2025-015	Dark Tongue Body	Secondary Symptoms	DOC-018	ZJ-2025-012	Custom formula	Shenmai Lanling Formula
SS-2025-193	S-2025-008	Intermingled Phlegm and Stasis Syndrome	SYM-2025-044	Ecchymosis on the Tongue	Secondary Symptoms	DOC-018	ZJ-2025-012	Custom formula	Shenmai Lanling Formula
SS-2025-194	S-2025-008	Intermingled Phlegm and Stasis Syndrome	SYM-2025-087	Tortuous Sublingual Veins	Secondary Symptoms	DOC-018	ZJ-2025-012	Custom formula	Shenmai Lanling Formula
SS-2025-195	S-2025-008	Intermingled Phlegm and Stasis Syndrome	SYM-2025-051	Thready and Uneven Pulse	Secondary Symptoms	DOC-018	ZJ-2025-012	Custom formula	Shenmai Lanling Formula
SS-2025-196	S-2025-006	Spleen Deficiency with Blood Stasis Syndrome	SYM-2025-099	Shortness of Breath and Lack of Strength	Primary Symptoms	DOC-019	ZJ-2025-013	Custom formula	Jianpi Yiqi Tongluo Formula
SS-2025-197	S-2025-006	Spleen Deficiency with Blood Stasis Syndrome	SYM-2025-009	Lassitude and Fatigue	Primary Symptoms	DOC-019	ZJ-2025-013	Custom formula	Jianpi Yiqi Tongluo Formula
SS-2025-198	S-2025-006	Spleen Deficiency with Blood Stasis Syndrome	SYM-2025-019	Epigastric and Abdominal Distension	Primary Symptoms	DOC-019	ZJ-2025-013	Custom formula	Jianpi Yiqi Tongluo Formula
SS-2025-199	S-2025-006	Spleen Deficiency with Blood Stasis Syndrome	SYM-2025-098	Postprandial Abdominal Distension	Primary Symptoms	DOC-019	ZJ-2025-013	Custom formula	Jianpi Yiqi Tongluo Formula
SS-2025-200	S-2025-006	Spleen Deficiency with Blood Stasis Syndrome	SYM-2025-100	Loose and Watery Stools	Primary Symptoms	DOC-019	ZJ-2025-013	Custom formula	Jianpi Yiqi Tongluo Formula
SS-2025-201	S-2025-006	Spleen Deficiency with Blood Stasis Syndrome	SYM-2025-080	Sticky Stools	Primary Symptoms	DOC-019	ZJ-2025-013	Custom formula	Jianpi Yiqi Tongluo Formula
SS-2025-202	S-2025-006	Spleen Deficiency with Blood Stasis Syndrome	SYM-2025-102	Pale Tongue Body	Primary Symptoms	DOC-019	ZJ-2025-013	Custom formula	Jianpi Yiqi Tongluo Formula
SS-2025-203	S-2025-006	Spleen Deficiency with Blood Stasis Syndrome	SYM-2025-079	Thin White Tongue Coating	Primary Symptoms	DOC-019	ZJ-2025-013	Custom formula	Jianpi Yiqi Tongluo Formula
SS-2025-204	S-2025-006	Spleen Deficiency with Blood Stasis Syndrome	SYM-2025-043	Teeth Marks on the Tongue Margin	Primary Symptoms	DOC-019	ZJ-2025-013	Custom formula	Jianpi Yiqi Tongluo Formula
SS-2025-205	S-2025-006	Spleen Deficiency with Blood Stasis Syndrome	SYM-2025-103	Deep and Thready Pulse	Primary Symptoms	DOC-019	ZJ-2025-013	Custom formula	Jianpi Yiqi Tongluo Formula
SS-2025-206	S-2025-006	Spleen Deficiency with Blood Stasis Syndrome	SYM-2025-048	Numbness of Limbs	Secondary Symptoms	DOC-019	ZJ-2025-013	Custom formula	Jianpi Yiqi Tongluo Formula
SS-2025-207	S-2025-006	Spleen Deficiency with Blood Stasis Syndrome	SYM-2025-090	Stabbing Pain in the Hypochondria	Secondary Symptoms	DOC-019	ZJ-2025-013	Custom formula	Jianpi Yiqi Tongluo Formula
SS-2025-208	S-2025-006	Spleen Deficiency with Blood Stasis Syndrome	SYM-2025-104	Dry, Rough, and Scaly Skin	Secondary Symptoms	DOC-019	ZJ-2025-013	Custom formula	Jianpi Yiqi Tongluo Formula
SS-2025-209	S-2025-006	Spleen Deficiency with Blood Stasis Syndrome	SYM-2025-024	Blurred Vision	Secondary Symptoms	DOC-019	ZJ-2025-013	Custom formula	Jianpi Yiqi Tongluo Formula
SS-2025-210	S-2025-006	Spleen Deficiency with Blood Stasis Syndrome	SYM-2025-081	Purple-Dark Tongue Body	Secondary Symptoms	DOC-019	ZJ-2025-013	Custom formula	Jianpi Yiqi Tongluo Formula
SS-2025-211	S-2025-006	Spleen Deficiency with Blood Stasis Syndrome	SYM-2025-105	Purple-Dark Sublingual Veins	Secondary Symptoms	DOC-019	ZJ-2025-013	Custom formula	Jianpi Yiqi Tongluo Formula
SS-2025-212	S-2025-006	Spleen Deficiency with Blood Stasis Syndrome	SYM-2025-106	Stagnant Sublingual Veins	Secondary Symptoms	DOC-019	ZJ-2025-013	Custom formula	Jianpi Yiqi Tongluo Formula
SS-2025-213	S-2025-006	Spleen Deficiency with Blood Stasis Syndrome	SYM-2025-107	Wiry Pulse	Secondary Symptoms	DOC-019	ZJ-2025-013	Custom formula	Jianpi Yiqi Tongluo Formula
SS-2025-214	S-2025-006	Spleen Deficiency with Blood Stasis Syndrome	SYM-2025-108	Wiry and Tight Pulse	Secondary Symptoms	DOC-019	ZJ-2025-013	Custom formula	Jianpi Yiqi Tongluo Formula
SS-2025-215	S-2025-016	Liver Depression and Qi Stagnation Syndrome	NR	NR	NR	DOC-020	JD-2025-007	Classic formula	Qingfei Xiegan Formula
SS-2025-216	S-2025-004	Damp-Heat Amassment Syndrome	NR	NR	NR	DOC-020	JD-2025-007	Classic formula	Qingfei Xiegan Formula
SS-2025-217	S-2025-002	Liver Depression and Spleen Deficiency Syndrome	SYM-2025-025	Distending Pain in the Hypochondria	NR	DOC-021	JD-2025-008	Classic formula	Changpu Yujin Formula
SS-2025-218	S-2025-002	Liver Depression and Spleen Deficiency Syndrome	SYM-2025-110	Liver Region Pain	NR	DOC-021	JD-2025-008	Classic formula	Changpu Yujin Formula
SS-2025-219	S-2025-002	Liver Depression and Spleen Deficiency Syndrome	SYM-2025-027	Emotional Depression	NR	DOC-021	JD-2025-008	Classic formula	Changpu Yujin Formula
SS-2025-220	S-2025-002	Liver Depression and Spleen Deficiency Syndrome	SYM-2025-007	Belching	NR	DOC-021	JD-2025-008	Classic formula	Changpu Yujin Formula
SS-2025-221	S-2025-002	Liver Depression and Spleen Deficiency Syndrome	SYM-2025-009	Lassitude and Fatigue	NR	DOC-021	JD-2025-008	Classic formula	Changpu Yujin Formula
SS-2025-222	S-2025-002	Liver Depression and Spleen Deficiency Syndrome	SYM-2025-006	Poor Appetite	NR	DOC-021	JD-2025-008	Classic formula	Changpu Yujin Formula
SS-2025-223	S-2025-002	Liver Depression and Spleen Deficiency Syndrome	SYM-2025-100	Loose and Watery Stools	NR	DOC-021	JD-2025-008	Classic formula	Changpu Yujin Formula
SS-2025-224	S-2025-002	Liver Depression and Spleen Deficiency Syndrome	SYM-2025-102	Pale Tongue Body	NR	DOC-021	JD-2025-008	Classic formula	Changpu Yujin Formula
SS-2025-225	S-2025-002	Liver Depression and Spleen Deficiency Syndrome	SYM-2025-042	Enlarged Tongue Body	NR	DOC-021	JD-2025-008	Classic formula	Changpu Yujin Formula
SS-2025-226	S-2025-002	Liver Depression and Spleen Deficiency Syndrome	SYM-2025-111	Ecchymosis on Sublingual Veins	NR	DOC-021	JD-2025-008	Classic formula	Changpu Yujin Formula
SS-2025-227	S-2025-002	Liver Depression and Spleen Deficiency Syndrome	SYM-2025-079	Thin White Tongue Coating	NR	DOC-021	JD-2025-008	Classic formula	Changpu Yujin Formula
SS-2025-228	S-2025-002	Liver Depression and Spleen Deficiency Syndrome	SYM-2025-093	Greasy Tongue Coating	NR	DOC-021	JD-2025-008	Classic formula	Changpu Yujin Formula
SS-2025-229	S-2025-002	Liver Depression and Spleen Deficiency Syndrome	SYM-2025-018	Wiry and Thready Pulse	NR	DOC-021	JD-2025-008	Classic formula	Changpu Yujin Formula
SS-2025-230	S-2025-002	Liver Depression and Spleen Deficiency Syndrome	SYM-2025-103	Deep and Thready Pulse	NR	DOC-021	JD-2025-008	Classic formula	Changpu Yujin Formula
SS-2025-232	S-2025-020	Damp-Heat Retention in Spleen Syndrome	SYM-2025-019	Epigastric and Abdominal Distension	Primary Symptoms	DOC-023	JD-2025-010	Classic formula	Jiawei Erchen Formula
SS-2025-233	S-2025-020	Damp-Heat Retention in Spleen Syndrome	SYM-2025-112	Thirst with Little Desire to Drink	Primary Symptoms	DOC-023	JD-2025-010	Classic formula	Jiawei Erchen Formula
SS-2025-234	S-2025-020	Damp-Heat Retention in Spleen Syndrome	SYM-2025-006	Poor Appetite	Primary Symptoms	DOC-023	JD-2025-010	Classic formula	Jiawei Erchen Formula
SS-2025-235	S-2025-020	Damp-Heat Retention in Spleen Syndrome	SYM-2025-100	Loose and Watery Stools	Primary Symptoms	DOC-023	JD-2025-010	Classic formula	Jiawei Erchen Formula
SS-2025-236	S-2025-020	Damp-Heat Retention in Spleen Syndrome	SYM-2025-113	Sensation of Incomplete Defecation	Primary Symptoms	DOC-023	JD-2025-010	Classic formula	Jiawei Erchen Formula
SS-2025-237	S-2025-020	Damp-Heat Retention in Spleen Syndrome	SYM-2025-032	Red Tongue Body	Primary Symptoms	DOC-023	JD-2025-010	Classic formula	Jiawei Erchen Formula
SS-2025-238	S-2025-020	Damp-Heat Retention in Spleen Syndrome	SYM-2025-054	Yellow Greasy Tongue Coating	Primary Symptoms	DOC-023	JD-2025-010	Classic formula	Jiawei Erchen Formula
SS-2025-239	S-2025-020	Damp-Heat Retention in Spleen Syndrome	SYM-2025-114	Heavy and Lethargic Body Sensation	Secondary Symptoms	DOC-023	JD-2025-010	Classic formula	Jiawei Erchen Formula
SS-2025-240	S-2025-020	Damp-Heat Retention in Spleen Syndrome	SYM-2025-115	Fever Not Easily Felt	Secondary Symptoms	DOC-023	JD-2025-010	Classic formula	Jiawei Erchen Formula
SS-2025-241	S-2025-020	Damp-Heat Retention in Spleen Syndrome	SYM-2025-053	Nausea and Vomiting	Secondary Symptoms	DOC-023	JD-2025-010	Classic formula	Jiawei Erchen Formula
SS-2025-242	S-2025-020	Damp-Heat Retention in Spleen Syndrome	SYM-2025-116	Yellow Eyes	Secondary Symptoms	DOC-023	JD-2025-010	Classic formula	Jiawei Erchen Formula
SS-2025-243	S-2025-020	Damp-Heat Retention in Spleen Syndrome	SYM-2025-117	Yellowing of the Skin	Secondary Symptoms	DOC-023	JD-2025-010	Classic formula	Jiawei Erchen Formula
SS-2025-244	S-2025-020	Damp-Heat Retention in Spleen Syndrome	SYM-2025-085	Scanty and Dark Urine	Secondary Symptoms	DOC-023	JD-2025-010	Classic formula	Jiawei Erchen Formula
SS-2025-245	S-2025-020	Damp-Heat Retention in Spleen Syndrome	SYM-2025-113	Sensation of Incomplete Defecation	Secondary Symptoms	DOC-023	JD-2025-010	Classic formula	Jiawei Erchen Formula
SS-2025-246	S-2025-020	Damp-Heat Retention in Spleen Syndrome	SYM-2025-118	Soft and Rapid Pulse	Secondary Symptoms	DOC-023	JD-2025-010	Classic formula	Jiawei Erchen Formula
SS-2025-248	S-2025-030	Phlegm-Stasis Syndrome	SYM-2025-119	Chest and Heart Tightness with Pain	Primary Symptoms	DOC-025	ZJ-2025-014	Custom formula	Dangua Formula
SS-2025-249	S-2025-030	Phlegm-Stasis Syndrome	SYM-2025-038	Dizziness	Primary Symptoms	DOC-025	ZJ-2025-014	Custom formula	Dangua Formula
SS-2025-250	S-2025-030	Phlegm-Stasis Syndrome	SYM-2025-120	Vertigo	Primary Symptoms	DOC-025	ZJ-2025-014	Custom formula	Dangua Formula
SS-2025-251	S-2025-030	Phlegm-Stasis Syndrome	SYM-2025-034	Obesity	Primary Symptoms	DOC-025	ZJ-2025-014	Custom formula	Dangua Formula
SS-2025-252	S-2025-030	Phlegm-Stasis Syndrome	SYM-2025-035	Heavy Sensation of Limbs	Primary Symptoms	DOC-025	ZJ-2025-014	Custom formula	Dangua Formula
SS-2025-253	S-2025-030	Phlegm-Stasis Syndrome	SYM-2025-015	Dark-Red Tongue Body	Primary Symptoms	DOC-025	ZJ-2025-014	Custom formula	Dangua Formula
SS-2025-254	S-2025-030	Phlegm-Stasis Syndrome	SYM-2025-043	Teeth Marks on the Tongue Margin	Primary Symptoms	DOC-025	ZJ-2025-014	Custom formula	Dangua Formula
SS-2025-255	S-2025-030	Phlegm-Stasis Syndrome	SYM-2025-093	Greasy Tongue Coating	Primary Symptoms	DOC-025	ZJ-2025-014	Custom formula	Dangua Formula
SS-2025-256	S-2025-030	Phlegm-Stasis Syndrome	SYM-2025-033	Wiry and Slippery Pulse	Primary Symptoms	DOC-025	ZJ-2025-014	Custom formula	Dangua Formula
SS-2025-257	S-2025-030	Phlegm-Stasis Syndrome	SYM-2025-122	Somnolence	Secondary Symptoms	DOC-025	ZJ-2025-014	Custom formula	Dangua Formula
SS-2025-258	S-2025-030	Phlegm-Stasis Syndrome	SYM-2025-041	Profuse Phlegm	Secondary Symptoms	DOC-025	ZJ-2025-014	Custom formula	Dangua Formula
SS-2025-259	S-2025-030	Phlegm-Stasis Syndrome	SYM-2025-040	Sticky Sensation in the Mouth	Secondary Symptoms	DOC-025	ZJ-2025-014	Custom formula	Dangua Formula
SS-2025-260	S-2025-030	Phlegm-Stasis Syndrome	SYM-2025-049	Chest Tightness and Shortness of Breath	Secondary Symptoms	DOC-025	ZJ-2025-014	Custom formula	Dangua Formula
SS-2025-261	S-2025-030	Phlegm-Stasis Syndrome	SYM-2025-123	Soreness and Pain of Limbs	Secondary Symptoms	DOC-025	ZJ-2025-014	Custom formula	Dangua Formula
SS-2025-262	NR	NR	SYM-2025-124	Stabbing Pain in the Chest and Hypochondria	NR	DOC-026	ZJ-2025-015	Custom formula	Buxin Tongmai Formula
SS-2025-263	NR	NR	SYM-2025-091	Dark Complexion	NR	DOC-026	ZJ-2025-015	Custom formula	Buxin Tongmai Formula
SS-2025-264	NR	NR	SYM-2025-026	Loose Stools	NR	DOC-026	ZJ-2025-015	Custom formula	Buxin Tongmai Formula
SS-2025-265	NR	NR	SYM-2025-125	Epigastric Distension with a Stuffy Sensation	NR	DOC-026	ZJ-2025-015	Custom formula	Buxin Tongmai Formula
SS-2025-266	NR	NR	SYM-2025-126	Dull Pain in the Hypochondria	NR	DOC-026	ZJ-2025-015	Custom formula	Buxin Tongmai Formula
SS-2025-267	NR	NR	SYM-2025-055	Soft and Slow Pulse	NR	DOC-026	ZJ-2025-015	Custom formula	Buxin Tongmai Formula
SS-2025-268	NR	NR	SYM-2025-114	Heavy and Lethargic Body Sensation	NR	DOC-026	ZJ-2025-015	Custom formula	Buxin Tongmai Formula
SS-2025-269	NR	NR	SYM-2025-047	Dry Mouth	NR	DOC-027	ZJ-2025-016	Custom formula	Jianpi Shugan Huazhuo Formula
SS-2025-270	NR	NR	SYM-2025-073	Bitter Taste in the Mouth	NR	DOC-027	ZJ-2025-016	Custom formula	Jianpi Shugan Huazhuo Formula
SS-2025-271	NR	NR	SYM-2025-040	Sticky Sensation in the Mouth	NR	DOC-027	ZJ-2025-016	Custom formula	Jianpi Shugan Huazhuo Formula
SS-2025-272	NR	NR	SYM-2025-110	Liver Region Pain	NR	DOC-027	ZJ-2025-016	Custom formula	Jianpi Shugan Huazhuo Formula
SS-2025-273	NR	NR	SYM-2025-019	Epigastric and Abdominal Distension	NR	DOC-027	ZJ-2025-016	Custom formula	Jianpi Shugan Huazhuo Formula
SS-2025-274	NR	NR	SYM-2025-119	Chest and Heart Tightness with Pain	NR	DOC-027	ZJ-2025-016	Custom formula	Jianpi Shugan Huazhuo Formula
SS-2025-275	NR	NR	SYM-2025-027	Emotional Depression	NR	DOC-027	ZJ-2025-016	Custom formula	Jianpi Shugan Huazhuo Formula
SS-2025-276	NR	NR	SYM-2025-125	Epigastric and Abdominal Distension with a Stuffy Sensation	NR	DOC-027	ZJ-2025-016	Custom formula	Jianpi Shugan Huazhuo Formula
SS-2025-277	NR	NR	SYM-2025-034	Obesity	NR	DOC-027	ZJ-2025-016	Custom formula	Jianpi Shugan Huazhuo Formula
SS-2025-278	NR	NR	SYM-2025-102	Pale Tongue	NR	DOC-027	ZJ-2025-016	Custom formula	Jianpi Shugan Huazhuo Formula
SS-2025-279	NR	NR	SYM-2025-017	White Greasy Tongue Coating	NR	DOC-027	ZJ-2025-016	Custom formula	Jianpi Shugan Huazhuo Formula
SS-2025-280	NR	NR	SYM-2025-032	Red Tongue	NR	DOC-027	ZJ-2025-016	Custom formula	Jianpi Shugan Huazhuo Formula
SS-2025-281	NR	NR	SYM-2025-054	Yellow Greasy Tongue Coating	NR	DOC-027	ZJ-2025-016	Custom formula	Jianpi Shugan Huazhuo Formula
SS-2025-282	NR	NR	SYM-2025-018	Wiry and Thready Pulse	NR	DOC-027	ZJ-2025-016	Custom formula	Jianpi Shugan Huazhuo Formula
SS-2025-283	S-2025-002	Liver Depression and Spleen Deficiency Syndrome	SYM-2025-009	Lassitude and Fatigue	Primary Symptoms	DOC-028	ZJ-2025-017	Custom formula	Qinggan Jianpi Heji
SS-2025-284	S-2025-002	Liver Depression and Spleen Deficiency Syndrome	SYM-2025-005	Abdominal Distension	Primary Symptoms	DOC-028	ZJ-2025-017	Custom formula	Qinggan Jianpi Heji
SS-2025-285	S-2025-002	Liver Depression and Spleen Deficiency Syndrome	SYM-2025-025	Distending Pain in the Hypochondria	Primary Symptoms	DOC-028	ZJ-2025-017	Custom formula	Qinggan Jianpi Heji
SS-2025-286	S-2025-002	Liver Depression and Spleen Deficiency Syndrome	SYM-2025-047	Dry Mouth	Primary Symptoms	DOC-028	ZJ-2025-017	Custom formula	Qinggan Jianpi Heji
SS-2025-287	S-2025-002	Liver Depression and Spleen Deficiency Syndrome	SYM-2025-073	Bitter Taste in the Mouth	Primary Symptoms	DOC-028	ZJ-2025-017	Custom formula	Qinggan Jianpi Heji
SS-2025-288	S-2025-002	Liver Depression and Spleen Deficiency Syndrome	SYM-2025-075	Cold Intolerance and Cold Limbs	Secondary Symptoms	DOC-028	ZJ-2025-017	Custom formula	Qinggan Jianpi Heji
SS-2025-289	S-2025-002	Liver Depression and Spleen Deficiency Syndrome	SYM-2025-076	Nocturia with Frequent Urination	Secondary Symptoms	DOC-028	ZJ-2025-017	Custom formula	Qinggan Jianpi Heji
SS-2025-290	S-2025-002	Liver Depression and Spleen Deficiency Syndrome	SYM-2025-026	Loose Stools	Secondary Symptoms	DOC-028	ZJ-2025-017	Custom formula	Qinggan Jianpi Heji
SS-2025-291	S-2025-002	Liver Depression and Spleen Deficiency Syndrome	SYM-2025-080	Unsmooth Defecation	Secondary Symptoms	DOC-028	ZJ-2025-017	Custom formula	Qinggan Jianpi Heji
SS-2025-292	S-2025-002	Liver Depression and Spleen Deficiency Syndrome	SYM-2025-015	Dark Tongue Body	Secondary Symptoms	DOC-028	ZJ-2025-017	Custom formula	Qinggan Jianpi Heji
SS-2025-293	S-2025-002	Liver Depression and Spleen Deficiency Syndrome	SYM-2025-042	Enlarged Tongue Body	Secondary Symptoms	DOC-028	ZJ-2025-017	Custom formula	Qinggan Jianpi Heji
SS-2025-294	S-2025-002	Liver Depression and Spleen Deficiency Syndrome	SYM-2025-043	Teeth Marks on the Tongue Margin	Secondary Symptoms	DOC-028	ZJ-2025-017	Custom formula	Qinggan Jianpi Heji
SS-2025-295	S-2025-002	Liver Depression and Spleen Deficiency Syndrome	SYM-2025-018	Wiry and Thready Pulse	Secondary Symptoms	DOC-028	ZJ-2025-017	Custom formula	Qinggan Jianpi Heji
SS-2025-296	S-2025-002	Liver Depression and Spleen Deficiency Syndrome	SYM-2025-103	Deep and Thready Pulse	Secondary Symptoms	DOC-028	ZJ-2025-017	Custom formula	Qinggan Jianpi Heji
SS-2025-299	S-2025-002	Liver Depression and Spleen Deficiency Syndrome	SYM-2025-025	Distending Pain in the Hypochondria	NR	DOC-031	ZJ-2025-020	Custom formula	Zini Qushi Huatan Jieyu Formula
SS-2025-300	S-2025-002	Liver Depression and Spleen Deficiency Syndrome	SYM-2025-100	Loose and Watery Stools	NR	DOC-031	ZJ-2025-020	Custom formula	Zini Qushi Huatan Jieyu Formula
SS-2025-301	S-2025-002	Liver Depression and Spleen Deficiency Syndrome	SYM-2025-110	Liver Region Pain	NR	DOC-031	ZJ-2025-020	Custom formula	Zini Qushi Huatan Jieyu Formula
SS-2025-302	S-2025-002	Liver Depression and Spleen Deficiency Syndrome	SYM-2025-006	Anorexia / Poor Appetite	NR	DOC-031	ZJ-2025-020	Custom formula	Zini Qushi Huatan Jieyu Formula
SS-2025-303	S-2025-002	Liver Depression and Spleen Deficiency Syndrome	SYM-2025-027	Emotional Depression	NR	DOC-031	ZJ-2025-020	Custom formula	Zini Qushi Huatan Jieyu Formula
SS-2025-304	S-2025-002	Liver Depression and Spleen Deficiency Syndrome	SYM-2025-009	Lassitude and Fatigue	NR	DOC-031	ZJ-2025-020	Custom formula	Zini Qushi Huatan Jieyu Formula
SS-2025-305	S-2025-002	Liver Depression and Spleen Deficiency Syndrome	SYM-2025-007	Belching	NR	DOC-031	ZJ-2025-020	Custom formula	Zini Qushi Huatan Jieyu Formula
SS-2025-306	S-2025-002	Liver Depression and Spleen Deficiency Syndrome	SYM-2025-102	Pale Tongue	NR	DOC-031	ZJ-2025-020	Custom formula	Zini Qushi Huatan Jieyu Formula
SS-2025-307	S-2025-002	Liver Depression and Spleen Deficiency Syndrome	SYM-2025-042	Enlarged Tongue Body	NR	DOC-031	ZJ-2025-020	Custom formula	Zini Qushi Huatan Jieyu Formula
SS-2025-308	S-2025-002	Liver Depression and Spleen Deficiency Syndrome	SYM-2025-015	Ecchymosis on the Tongue	NR	DOC-031	ZJ-2025-020	Custom formula	Zini Qushi Huatan Jieyu Formula
SS-2025-309	S-2025-002	Liver Depression and Spleen Deficiency Syndrome	SYM-2025-093	Greasy Tongue Coating	NR	DOC-031	ZJ-2025-020	Custom formula	Zini Qushi Huatan Jieyu Formula
SS-2025-310	S-2025-002	Liver Depression and Spleen Deficiency Syndrome	SYM-2025-079	Thin White Tongue Coating	NR	DOC-031	ZJ-2025-020	Custom formula	Zini Qushi Huatan Jieyu Formula
SS-2025-311	S-2025-002	Liver Depression and Spleen Deficiency Syndrome	SYM-2025-103	Deep and Thready Pulse	NR	DOC-031	ZJ-2025-020	Custom formula	Zini Qushi Huatan Jieyu Formula
SS-2025-312	S-2025-002	Liver Depression and Spleen Deficiency Syndrome	SYM-2025-018	Wiry and Thready Pulse	NR	DOC-031	ZJ-2025-020	Custom formula	Zini Qushi Huatan Jieyu Formula
SS-2025-313	S-2025-009	Spleen Deficiency with Damp-Heat Syndrome	NR	NR	NR	DOC-032	ZJ-2025-021	Custom formula	Tang Yihao Xieding Formula
SS-2025-314	NR	NR	SYM-2025-125	Epigastric Distension with a Stuffy Sensation	NR	DOC-033	JD-2025-012	Classic formula	Banxia Xiexin Formula
SS-2025-315	NR	NR	SYM-2025-006	Poor Appetite	NR	DOC-033	JD-2025-012	Classic formula	Banxia Xiexin Formula
SS-2025-316	NR	NR	SYM-2025-114	Heavy and Lethargic Body Sensation	NR	DOC-033	JD-2025-012	Classic formula	Banxia Xiexin Formula
SS-2025-317	S-2025-003	Damp-Heat Syndrome	SYM-2025-056	Heavy Sensation of the Head and Body	Primary Symptoms	DOC-034	JD-2025-013	Classic formula	Gegen Qinlian Formula
SS-2025-318	S-2025-003	Damp-Heat Syndrome	SYM-2025-009	Lassitude and Fatigue	Primary Symptoms	DOC-034	JD-2025-013	Classic formula	Gegen Qinlian Formula
SS-2025-319	S-2025-003	Damp-Heat Syndrome	SYM-2025-127	Thirst with No Desire to Drink	Primary Symptoms	DOC-034	JD-2025-013	Classic formula	Gegen Qinlian Formula
SS-2025-320	S-2025-003	Damp-Heat Syndrome	SYM-2025-006	Poor Appetite	Secondary Symptoms	DOC-034	JD-2025-013	Classic formula	Gegen Qinlian Formula
SS-2025-321	S-2025-003	Damp-Heat Syndrome	SYM-2025-019	Epigastric and Abdominal Distension	Secondary Symptoms	DOC-034	JD-2025-013	Classic formula	Gegen Qinlian Formula
SS-2025-322	S-2025-003	Damp-Heat Syndrome	SYM-2025-096	Palpitation and Insomnia	Secondary Symptoms	DOC-034	JD-2025-013	Classic formula	Gegen Qinlian Formula
SS-2025-323	S-2025-008	Intermingled Phlegm and Stasis Syndrome	SYM-2025-119	Chest and Heart Tightness with Pain	NR	DOC-035	ZJ-2025-022	Custom formula	Lipi Huatan Quyu Formula
SS-2025-324	S-2025-008	Intermingled Phlegm and Stasis Syndrome	SYM-2025-019	Epigastric and Abdominal Distension	NR	DOC-035	ZJ-2025-022	Custom formula	Lipi Huatan Quyu Formula
SS-2025-325	S-2025-008	Intermingled Phlegm and Stasis Syndrome	SYM-2025-056	Heavy Sensation of the Head and Body	NR	DOC-035	ZJ-2025-022	Custom formula	Lipi Huatan Quyu Formula
SS-2025-326	S-2025-008	Intermingled Phlegm and Stasis Syndrome	SYM-2025-057	Lassitude of Limbs	NR	DOC-035	ZJ-2025-022	Custom formula	Lipi Huatan Quyu Formula
SS-2025-327	S-2025-008	Intermingled Phlegm and Stasis Syndrome	SYM-2025-124	Stabbing Pain in the Chest and Hypochondria	NR	DOC-035	ZJ-2025-022	Custom formula	Lipi Huatan Quyu Formula
SS-2025-328	S-2025-008	Intermingled Phlegm and Stasis Syndrome	SYM-2025-015	Dark Tongue Body	NR	DOC-035	ZJ-2025-022	Custom formula	Lipi Huatan Quyu Formula
SS-2025-329	S-2025-008	Intermingled Phlegm and Stasis Syndrome	SYM-2025-015	Ecchymosis on the Tongue	NR	DOC-035	ZJ-2025-022	Custom formula	Lipi Huatan Quyu Formula
SS-2025-330	S-2025-008	Intermingled Phlegm and Stasis Syndrome	SYM-2025-107	Wiry Pulse	NR	DOC-035	ZJ-2025-022	Custom formula	Lipi Huatan Quyu Formula
SS-2025-331	S-2025-008	Intermingled Phlegm and Stasis Syndrome	SYM-2025-046	Deep and Uneven Pulse	NR	DOC-035	ZJ-2025-022	Custom formula	Lipi Huatan Quyu Formula
SS-2025-332	S-2025-017	Liver Stasis with Phlegm Obstruction Syndrome	SYM-2025-090	Stabbing Pain in the Hypochondria	NR	DOC-036	ZJ-2025-023	Custom formula	Zini Huatan Tongluo Formula
SS-2025-333	S-2025-017	Liver Stasis with Phlegm Obstruction Syndrome	SYM-2025-034	Obesity	NR	DOC-036	ZJ-2025-023	Custom formula	Zini Huatan Tongluo Formula
SS-2025-334	S-2025-017	Liver Stasis with Phlegm Obstruction Syndrome	SYM-2025-058	Faint Taste in the Mouth	NR	DOC-036	ZJ-2025-023	Custom formula	Zini Huatan Tongluo Formula
SS-2025-335	S-2025-017	Liver Stasis with Phlegm Obstruction Syndrome	SYM-2025-006	Anorexia / Poor Appetite	NR	DOC-036	ZJ-2025-023	Custom formula	Zini Huatan Tongluo Formula
SS-2025-336	S-2025-017	Liver Stasis with Phlegm Obstruction Syndrome	SYM-2025-019	Epigastric and Abdominal Distension	NR	DOC-036	ZJ-2025-023	Custom formula	Zini Huatan Tongluo Formula
SS-2025-337	S-2025-017	Liver Stasis with Phlegm Obstruction Syndrome	SYM-2025-041	Profuse Phlegm	NR	DOC-036	ZJ-2025-023	Custom formula	Zini Huatan Tongluo Formula
SS-2025-338	S-2025-017	Liver Stasis with Phlegm Obstruction Syndrome	SYM-2025-053	Nausea and Vomiting	NR	DOC-036	ZJ-2025-023	Custom formula	Zini Huatan Tongluo Formula
SS-2025-339	S-2025-017	Liver Stasis with Phlegm Obstruction Syndrome	SYM-2025-026	Loose Stools	NR	DOC-036	ZJ-2025-023	Custom formula	Zini Huatan Tongluo Formula
SS-2025-340	S-2025-017	Liver Stasis with Phlegm Obstruction Syndrome	SYM-2025-091	Dark Complexion	NR	DOC-036	ZJ-2025-023	Custom formula	Zini Huatan Tongluo Formula
SS-2025-341	S-2025-017	Liver Stasis with Phlegm Obstruction Syndrome	SYM-2025-015	Dark Tongue Body	NR	DOC-036	ZJ-2025-023	Custom formula	Zini Huatan Tongluo Formula
SS-2025-342	S-2025-017	Liver Stasis with Phlegm Obstruction Syndrome	SYM-2025-015	Ecchymosis on the Tongue	NR	DOC-036	ZJ-2025-023	Custom formula	Zini Huatan Tongluo Formula
SS-2025-343	S-2025-017	Liver Stasis with Phlegm Obstruction Syndrome	SYM-2025-017	White Greasy Tongue Coating	NR	DOC-036	ZJ-2025-023	Custom formula	Zini Huatan Tongluo Formula
SS-2025-344	S-2025-017	Liver Stasis with Phlegm Obstruction Syndrome	SYM-2025-128	Deep and Slippery Pulse	NR	DOC-036	ZJ-2025-023	Custom formula	Zini Huatan Tongluo Formula
SS-2025-345	S-2025-017	Liver Stasis with Phlegm Obstruction Syndrome	SYM-2025-129	Uneven Pulse	NR	DOC-036	ZJ-2025-023	Custom formula	Zini Huatan Tongluo Formula
SS-2025-346	S-2025-008	Intermingled Phlegm and Stasis Syndrome	SYM-2025-056	Heavy Sensation of the Head and Body	Primary Symptoms	DOC-037	ZJ-2025-024	Custom formula	Huatan Quyu Formula
SS-2025-347	S-2025-008	Intermingled Phlegm and Stasis Syndrome	SYM-2025-034	Obesity	Primary Symptoms	DOC-037	ZJ-2025-024	Custom formula	Huatan Quyu Formula
SS-2025-348	S-2025-008	Intermingled Phlegm and Stasis Syndrome	SYM-2025-125	Epigastric and Abdominal Distension with a Stuffy Sensation	Primary Symptoms	DOC-037	ZJ-2025-024	Custom formula	Huatan Quyu Formula
SS-2025-349	S-2025-008	Intermingled Phlegm and Stasis Syndrome	SYM-2025-025	Hypochondriac Pain	Primary Symptoms	DOC-037	ZJ-2025-024	Custom formula	Huatan Quyu Formula
SS-2025-350	S-2025-008	Intermingled Phlegm and Stasis Syndrome	SYM-2025-080	Unsmooth Defecation	Secondary Symptoms	DOC-037	ZJ-2025-024	Custom formula	Huatan Quyu Formula
SS-2025-351	S-2025-008	Intermingled Phlegm and Stasis Syndrome	SYM-2025-130	Lethargy of Limbs	Secondary Symptoms	DOC-037	ZJ-2025-024	Custom formula	Huatan Quyu Formula
SS-2025-352	S-2025-008	Intermingled Phlegm and Stasis Syndrome	SYM-2025-006	Poor Appetite	Secondary Symptoms	DOC-037	ZJ-2025-024	Custom formula	Huatan Quyu Formula
SS-2025-353	S-2025-008	Intermingled Phlegm and Stasis Syndrome	SYM-2025-053	Nausea and Vomiting	Secondary Symptoms	DOC-037	ZJ-2025-024	Custom formula	Huatan Quyu Formula
SS-2025-355	S-2025-002	Liver Depression and Spleen Deficiency Syndrome	SYM-2025-019	Epigastric and Abdominal Distension	Primary Symptoms	DOC-039	ZJ-2025-025	Custom formula	Shugan Jianpi Formula
SS-2025-356	S-2025-002	Liver Depression and Spleen Deficiency Syndrome	SYM-2025-001	Hypochondriac Distension	Primary Symptoms	DOC-039	ZJ-2025-025	Custom formula	Shugan Jianpi Formula
SS-2025-357	S-2025-002	Liver Depression and Spleen Deficiency Syndrome	SYM-2025-006	Poor Appetite	Primary Symptoms	DOC-039	ZJ-2025-025	Custom formula	Shugan Jianpi Formula
SS-2025-358	S-2025-002	Liver Depression and Spleen Deficiency Syndrome	SYM-2025-027	Emotional Depression	Secondary Symptoms	DOC-039	ZJ-2025-025	Custom formula	Shugan Jianpi Formula
SS-2025-359	S-2025-002	Liver Depression and Spleen Deficiency Syndrome	SYM-2025-028	Abdominal Pain with Loose Stools	Secondary Symptoms	DOC-039	ZJ-2025-025	Custom formula	Shugan Jianpi Formula
SS-2025-360	S-2025-002	Liver Depression and Spleen Deficiency Syndrome	SYM-2025-030	Frequent Sighing	Secondary Symptoms	DOC-039	ZJ-2025-025	Custom formula	Shugan Jianpi Formula
SS-2025-361	S-2025-002	Liver Depression and Spleen Deficiency Syndrome	SYM-2025-026	Loose Stools	Secondary Symptoms	DOC-039	ZJ-2025-025	Custom formula	Shugan Jianpi Formula
SS-2025-362	S-2025-002	Liver Depression and Spleen Deficiency Syndrome	SYM-2025-031	Borborygmus and Flatus	Secondary Symptoms	DOC-039	ZJ-2025-025	Custom formula	Shugan Jianpi Formula
SS-2025-363	S-2025-002	Liver Depression and Spleen Deficiency Syndrome	SYM-2025-102	Pale Tongue	Secondary Symptoms	DOC-039	ZJ-2025-025	Custom formula	Shugan Jianpi Formula
SS-2025-364	S-2025-002	Liver Depression and Spleen Deficiency Syndrome	SYM-2025-017	White Greasy Tongue Coating	Secondary Symptoms	DOC-039	ZJ-2025-025	Custom formula	Shugan Jianpi Formula
SS-2025-365	S-2025-002	Liver Depression and Spleen Deficiency Syndrome	SYM-2025-132	Thready and Wiry Pulse	Secondary Symptoms	DOC-039	ZJ-2025-025	Custom formula	Shugan Jianpi Formula
SS-2025-367	NR	NR	SYM-2025-025	Distending Pain in the Hypochondria	Primary Symptoms	DOC-041	ZJ-2025-026	Custom formula	Jianpi Lishi Quyu Formula
SS-2025-368	NR	NR	SYM-2025-126	Dull Pain in the Hypochondria	Primary Symptoms	DOC-041	ZJ-2025-026	Custom formula	Jianpi Lishi Quyu Formula
SS-2025-369	NR	NR	SYM-2025-019	Epigastric and Abdominal Distension	Primary Symptoms	DOC-041	ZJ-2025-026	Custom formula	Jianpi Lishi Quyu Formula
SS-2025-370	NR	NR	SYM-2025-125	Epigastric and Abdominal Distension with a Stuffy Sensation	Primary Symptoms	DOC-041	ZJ-2025-026	Custom formula	Jianpi Lishi Quyu Formula
SS-2025-371	NR	NR	SYM-2025-133	Soreness and Weakness of the Waist and Limbs	Primary Symptoms	DOC-041	ZJ-2025-026	Custom formula	Jianpi Lishi Quyu Formula
SS-2025-372	NR	NR	SYM-2025-009	Lassitude and Fatigue	Primary Symptoms	DOC-041	ZJ-2025-026	Custom formula	Jianpi Lishi Quyu Formula
SS-2025-373	NR	NR	SYM-2025-134	Pale-Yellow Complexion	Secondary Symptoms	DOC-041	ZJ-2025-026	Custom formula	Jianpi Lishi Quyu Formula
SS-2025-374	NR	NR	SYM-2025-091	Dark Complexion	Secondary Symptoms	DOC-041	ZJ-2025-026	Custom formula	Jianpi Lishi Quyu Formula
SS-2025-375	NR	NR	SYM-2025-135	Jaundice	Secondary Symptoms	DOC-041	ZJ-2025-026	Custom formula	Jianpi Lishi Quyu Formula
SS-2025-376	NR	NR	SYM-2025-035	Heavy Sensation of Limbs	Secondary Symptoms	DOC-041	ZJ-2025-026	Custom formula	Jianpi Lishi Quyu Formula
SS-2025-377	NR	NR	SYM-2025-042	Enlarged Tongue Body	Secondary Symptoms	DOC-041	ZJ-2025-026	Custom formula	Jianpi Lishi Quyu Formula
SS-2025-378	NR	NR	SYM-2025-043	Teeth Marks on the Tongue Margin	Secondary Symptoms	DOC-041	ZJ-2025-026	Custom formula	Jianpi Lishi Quyu Formula
SS-2025-379	NR	NR	SYM-2025-140	Petechiae on the Tongue	Secondary Symptoms	DOC-041	ZJ-2025-026	Custom formula	Jianpi Lishi Quyu Formula
SS-2025-380	NR	NR	SYM-2025-015	Dark-Red Tongue	Secondary Symptoms	DOC-041	ZJ-2025-026	Custom formula	Jianpi Lishi Quyu Formula
SS-2025-381	NR	NR	SYM-2025-017	White Greasy Tongue Coating	Secondary Symptoms	DOC-041	ZJ-2025-026	Custom formula	Jianpi Lishi Quyu Formula
SS-2025-382	NR	NR	SYM-2025-054	Yellow Greasy Tongue Coating	Secondary Symptoms	DOC-041	ZJ-2025-026	Custom formula	Jianpi Lishi Quyu Formula
SS-2025-383	NR	NR	SYM-2025-136	Thready and Slippery Pulse	Secondary Symptoms	DOC-041	ZJ-2025-026	Custom formula	Jianpi Lishi Quyu Formula
SS-2025-384	NR	NR	SYM-2025-107	Wiry Pulse	Secondary Symptoms	DOC-041	ZJ-2025-026	Custom formula	Jianpi Lishi Quyu Formula
SS-2025-385	NR	NR	SYM-2025-129	Uneven Pulse	Secondary Symptoms	DOC-041	ZJ-2025-026	Custom formula	Jianpi Lishi Quyu Formula
SS-2025-386	S-2025-001	Qi-Yin Deficiency Syndrome	SYM-2025-009	Lassitude and Fatigue	NR	DOC-042	ZJ-2025-027	Custom formula	Shenmai Lanling Formula
SS-2025-387	S-2025-001	Qi-Yin Deficiency Syndrome	SYM-2025-047	Dry Mouth	NR	DOC-042	ZJ-2025-027	Custom formula	Shenmai Lanling Formula
SS-2025-388	S-2025-001	Qi-Yin Deficiency Syndrome	SYM-2025-032	Red Tongue	NR	DOC-042	ZJ-2025-027	Custom formula	Shenmai Lanling Formula
SS-2025-389	S-2025-001	Qi-Yin Deficiency Syndrome	SYM-2025-066	Scanty Tongue Coating	NR	DOC-042	ZJ-2025-027	Custom formula	Shenmai Lanling Formula
SS-2025-390	S-2025-030	Phlegm-Stasis Syndrome	SYM-2025-073	Bitter Taste in the Mouth	NR	DOC-042	ZJ-2025-027	Custom formula	Shenmai Lanling Formula
SS-2025-391	S-2025-030	Phlegm-Stasis Syndrome	SYM-2025-090	Stabbing Pain in the Hypochondria	NR	DOC-042	ZJ-2025-027	Custom formula	Shenmai Lanling Formula
SS-2025-392	S-2025-002	Liver Depression and Spleen Deficiency Syndrome	SYM-2025-009	Lassitude and Fatigue	Primary Symptoms	DOC-043	ZJ-2025-028	Custom formula	Tang Yiping
SS-2025-393	S-2025-002	Liver Depression and Spleen Deficiency Syndrome	SYM-2025-027	Emotional Depression	Secondary Symptoms	DOC-043	ZJ-2025-028	Custom formula	Tang Yiping
SS-2025-394	S-2025-002	Liver Depression and Spleen Deficiency Syndrome	SYM-2025-139	Irritability and Propensity to Anger	Secondary Symptoms	DOC-043	ZJ-2025-028	Custom formula	Tang Yiping
SS-2025-395	S-2025-002	Liver Depression and Spleen Deficiency Syndrome	SYM-2025-030	Frequent Sighing	Secondary Symptoms	DOC-043	ZJ-2025-028	Custom formula	Tang Yiping
SS-2025-396	S-2025-002	Liver Depression and Spleen Deficiency Syndrome	SYM-2025-102	Pale Tongue	Secondary Symptoms	DOC-043	ZJ-2025-028	Custom formula	Tang Yiping
SS-2025-397	S-2025-002	Liver Depression and Spleen Deficiency Syndrome	SYM-2025-043	Teeth Marks on the Tongue Margin	Secondary Symptoms	DOC-043	ZJ-2025-028	Custom formula	Tang Yiping
SS-2025-398	S-2025-002	Liver Depression and Spleen Deficiency Syndrome	SYM-2025-079	Thin White Tongue Coating	Secondary Symptoms	DOC-043	ZJ-2025-028	Custom formula	Tang Yiping
SS-2025-399	S-2025-002	Liver Depression and Spleen Deficiency Syndrome	SYM-2025-103	Deep and Thready Pulse	Secondary Symptoms	DOC-043	ZJ-2025-028	Custom formula	Tang Yiping
SS-2025-400	NR	NR	SYM-2025-019	Epigastric and Abdominal Distension	NR	DOC-044	JD-2025-016	Classic formula	Modified Banxia Xiexin Formula
SS-2025-401	NR	NR	SYM-2025-006	Anorexia / Poor Appetite	NR	DOC-044	JD-2025-016	Classic formula	Modified Banxia Xiexin Formula
SS-2025-402	NR	NR	SYM-2025-126	Dull Pain in the Hypochondria	NR	DOC-044	JD-2025-016	Classic formula	Modified Banxia Xiexin Formula
SS-2025-403	NR	NR	SYM-2025-114	Heavy and Lethargic Body Sensation	NR	DOC-044	JD-2025-016	Classic formula	Modified Banxia Xiexin Formula
SS-2025-404	S-2025-018	Internal Obstruction of Phlegm and Stasis Syndrome	SYM-2025-034	Obesity	Primary Symptoms	DOC-045	ZJ-2025-029	Custom formula	Tang Zhi Ping
SS-2025-405	S-2025-018	Internal Obstruction of Phlegm and Stasis Syndrome	SYM-2025-025	Hypochondriac Pain	Primary Symptoms	DOC-045	ZJ-2025-029	Custom formula	Tang Zhi Ping
SS-2025-406	S-2025-018	Internal Obstruction of Phlegm and Stasis Syndrome	SYM-2025-056	Heavy Sensation of the Head and Body	Primary Symptoms	DOC-045	ZJ-2025-029	Custom formula	Tang Zhi Ping
SS-2025-407	S-2025-018	Internal Obstruction of Phlegm and Stasis Syndrome	SYM-2025-125	Epigastric and Abdominal Distension with a Stuffy Sensation	Primary Symptoms	DOC-045	ZJ-2025-029	Custom formula	Tang Zhi Ping
SS-2025-408	S-2025-018	Internal Obstruction of Phlegm and Stasis Syndrome	SYM-2025-130	Lethargy of Limbs	Secondary Symptoms	DOC-045	ZJ-2025-029	Custom formula	Tang Zhi Ping
SS-2025-409	S-2025-018	Internal Obstruction of Phlegm and Stasis Syndrome	SYM-2025-006	Poor Appetite	Secondary Symptoms	DOC-045	ZJ-2025-029	Custom formula	Tang Zhi Ping
SS-2025-410	S-2025-018	Internal Obstruction of Phlegm and Stasis Syndrome	SYM-2025-053	Nausea and Vomiting	Secondary Symptoms	DOC-045	ZJ-2025-029	Custom formula	Tang Zhi Ping
SS-2025-411	S-2025-018	Internal Obstruction of Phlegm and Stasis Syndrome	SYM-2025-080	Unsmooth Defecation	Secondary Symptoms	DOC-045	ZJ-2025-029	Custom formula	Tang Zhi Ping
SS-2025-412	S-2025-018	Internal Obstruction of Phlegm and Stasis Syndrome	SYM-2025-042	Enlarged Tongue Body	Secondary Symptoms	DOC-045	ZJ-2025-029	Custom formula	Tang Zhi Ping
SS-2025-413	S-2025-018	Internal Obstruction of Phlegm and Stasis Syndrome	SYM-2025-140	Petechiae and Ecchymosis on the Tongue	Secondary Symptoms	DOC-045	ZJ-2025-029	Custom formula	Tang Zhi Ping
SS-2025-414	S-2025-018	Internal Obstruction of Phlegm and Stasis Syndrome	SYM-2025-141	Purple-Dark Tongue Body	Secondary Symptoms	DOC-045	ZJ-2025-029	Custom formula	Tang Zhi Ping
SS-2025-415	S-2025-018	Internal Obstruction of Phlegm and Stasis Syndrome	SYM-2025-045	Thick Greasy Tongue Coating	Secondary Symptoms	DOC-045	ZJ-2025-029	Custom formula	Tang Zhi Ping
SS-2025-416	S-2025-018	Internal Obstruction of Phlegm and Stasis Syndrome	SYM-2025-033	Wiry and Slippery Pulse	Secondary Symptoms	DOC-045	ZJ-2025-029	Custom formula	Tang Zhi Ping
SS-2025-417	S-2025-018	Internal Obstruction of Phlegm and Stasis Syndrome	SYM-2025-046	Deep and Uneven Pulse	Secondary Symptoms	DOC-045	ZJ-2025-029	Custom formula	Tang Zhi Ping
SS-2025-419	S-2025-008	Intermingled Phlegm and Stasis Syndrome	SYM-2025-019	Epigastric and Abdominal Distension	NR	DOC-047	ZJ-2025-030	Custom formula	Lipi Huatan Quyu Formula
SS-2025-420	S-2025-008	Intermingled Phlegm and Stasis Syndrome	SYM-2025-119	Chest and Heart Tightness with Pain	NR	DOC-047	ZJ-2025-030	Custom formula	Lipi Huatan Quyu Formula
SS-2025-421	S-2025-008	Intermingled Phlegm and Stasis Syndrome	SYM-2025-056	Heavy Sensation of the Head and Body	NR	DOC-047	ZJ-2025-030	Custom formula	Lipi Huatan Quyu Formula
SS-2025-422	S-2025-008	Intermingled Phlegm and Stasis Syndrome	SYM-2025-057	Lassitude of Limbs	NR	DOC-047	ZJ-2025-030	Custom formula	Lipi Huatan Quyu Formula
SS-2025-423	S-2025-008	Intermingled Phlegm and Stasis Syndrome	SYM-2025-124	Stabbing Pain in the Chest and Hypochondria	NR	DOC-047	ZJ-2025-030	Custom formula	Lipi Huatan Quyu Formula
SS-2025-425	S-2025-016	Liver Depression and Qi Stagnation Syndrome	SYM-2025-025	Distending Pain in the Hypochondria	NR	DOC-049	JD-2025-018	Classic formula	Jiawei Sini Powder
SS-2025-426	S-2025-016	Liver Depression and Qi Stagnation Syndrome	SYM-2025-142	Wandering Distending Pain	NR	DOC-049	JD-2025-018	Classic formula	Jiawei Sini Powder
SS-2025-427	S-2025-016	Liver Depression and Qi Stagnation Syndrome	SYM-2025-143	Pain with No Fixed Location	NR	DOC-049	JD-2025-018	Classic formula	Jiawei Sini Powder
SS-2025-428	S-2025-016	Liver Depression and Qi Stagnation Syndrome	SYM-2025-144	Symptoms Aggravated or Alleviated by Emotional Fluctuations	NR	DOC-049	JD-2025-018	Classic formula	Jiawei Sini Powder
SS-2025-429	S-2025-016	Liver Depression and Qi Stagnation Syndrome	SYM-2025-119	Chest and Heart Tightness with Pain	NR	DOC-049	JD-2025-018	Classic formula	Jiawei Sini Powder
SS-2025-430	S-2025-016	Liver Depression and Qi Stagnation Syndrome	SYM-2025-125	Epigastric and Abdominal Distension with a Stuffy Sensation	NR	DOC-049	JD-2025-018	Classic formula	Jiawei Sini Powder
SS-2025-431	S-2025-016	Liver Depression and Qi Stagnation Syndrome	SYM-2025-006	Poor Appetite	NR	DOC-049	JD-2025-018	Classic formula	Jiawei Sini Powder
SS-2025-432	S-2025-016	Liver Depression and Qi Stagnation Syndrome	SYM-2025-007	Belching	NR	DOC-049	JD-2025-018	Classic formula	Jiawei Sini Powder
SS-2025-433	S-2025-016	Liver Depression and Qi Stagnation Syndrome	SYM-2025-030	Frequent Sighing	NR	DOC-049	JD-2025-018	Classic formula	Jiawei Sini Powder
SS-2025-434	S-2025-016	Liver Depression and Qi Stagnation Syndrome	SYM-2025-016	Thin Tongue Coating	NR	DOC-049	JD-2025-018	Classic formula	Jiawei Sini Powder
SS-2025-435	S-2025-016	Liver Depression and Qi Stagnation Syndrome	SYM-2025-107	Wiry Pulse	NR	DOC-049	JD-2025-018	Classic formula	Jiawei Sini Powder
SS-2025-436	S-2025-002	Liver Depression and Spleen Deficiency Syndrome	SYM-2025-009	Lassitude and Fatigue	Primary Symptoms	DOC-050	JD-2025-019	Classic formula	Fufang Gegen Qinlian Formula
SS-2025-437	S-2025-018	Internal Obstruction of Phlegm and Stasis Syndrome	SYM-2025-019	Epigastric and Abdominal Distension with a Stuffy Sensation	Primary Symptoms	DOC-050	JD-2025-019	Classic formula	Fufang Gegen Qinlian Formula
SS-2025-438	S-2025-018	Internal Obstruction of Phlegm and Stasis Syndrome	SYM-2025-145	Heavy Sensation of Limbs	Primary Symptoms	DOC-050	JD-2025-019	Classic formula	Fufang Gegen Qinlian Formula
SS-2025-439	S-2025-018	Internal Obstruction of Phlegm and Stasis Syndrome	SYM-2025-047	Dry Mouth	Primary Symptoms	DOC-050	JD-2025-019	Classic formula	Fufang Gegen Qinlian Formula
SS-2025-440	S-2025-018	Internal Obstruction of Phlegm and Stasis Syndrome	SYM-2025-127	Thirst with No Desire to Drink	Primary Symptoms	DOC-050	JD-2025-019	Classic formula	Fufang Gegen Qinlian Formula
SS-2025-441	S-2025-018	Internal Obstruction of Phlegm and Stasis Syndrome	SYM-2025-006	Poor Appetite	Secondary Symptoms	DOC-050	JD-2025-019	Classic formula	Fufang Gegen Qinlian Formula
SS-2025-442	S-2025-018	Internal Obstruction of Phlegm and Stasis Syndrome	SYM-2025-146	Lethargy and Reticence	Secondary Symptoms	DOC-050	JD-2025-019	Classic formula	Fufang Gegen Qinlian Formula
SS-2025-443	S-2025-018	Internal Obstruction of Phlegm and Stasis Syndrome	SYM-2025-096	Palpitation and Insomnia	Secondary Symptoms	DOC-050	JD-2025-019	Classic formula	Fufang Gegen Qinlian Formula
SS-2025-444	S-2025-018	Internal Obstruction of Phlegm and Stasis Syndrome	SYM-2025-038	Dizziness and Vertigo	Secondary Symptoms	DOC-050	JD-2025-019	Classic formula	Fufang Gegen Qinlian Formula
SS-2025-445	S-2025-018	Internal Obstruction of Phlegm and Stasis Syndrome	SYM-2025-049	Chest Tightness and Shortness of Breath	Secondary Symptoms	DOC-050	JD-2025-019	Classic formula	Fufang Gegen Qinlian Formula
SS-2025-446	S-2025-018	Internal Obstruction of Phlegm and Stasis Syndrome	SYM-2025-022	Limb Pain	Secondary Symptoms	DOC-050	JD-2025-019	Classic formula	Fufang Gegen Qinlian Formula
SS-2025-447	S-2025-018	Internal Obstruction of Phlegm and Stasis Syndrome	SYM-2025-015	Dark Tongue Body	Secondary Symptoms	DOC-050	JD-2025-019	Classic formula	Fufang Gegen Qinlian Formula
SS-2025-448	S-2025-018	Internal Obstruction of Phlegm and Stasis Syndrome	SYM-2025-042	Enlarged Tongue Body	Secondary Symptoms	DOC-050	JD-2025-019	Classic formula	Fufang Gegen Qinlian Formula
SS-2025-449	S-2025-018	Internal Obstruction of Phlegm and Stasis Syndrome	SYM-2025-043	Teeth Marks on the Tongue Margin	Secondary Symptoms	DOC-050	JD-2025-019	Classic formula	Fufang Gegen Qinlian Formula
SS-2025-450	S-2025-018	Internal Obstruction of Phlegm and Stasis Syndrome	SYM-2025-147	Peeled Tongue Coating	Secondary Symptoms	DOC-050	JD-2025-019	Classic formula	Fufang Gegen Qinlian Formula
SS-2025-451	S-2025-018	Internal Obstruction of Phlegm and Stasis Syndrome	SYM-2025-017	White Greasy Tongue Coating	Secondary Symptoms	DOC-050	JD-2025-019	Classic formula	Fufang Gegen Qinlian Formula
SS-2025-452	S-2025-018	Internal Obstruction of Phlegm and Stasis Syndrome	SYM-2025-051	Thready and Uneven Pulse	Secondary Symptoms	DOC-050	JD-2025-019	Classic formula	Fufang Gegen Qinlian Formula
SS-2025-453	S-2025-018	Internal Obstruction of Phlegm and Stasis Syndrome	SYM-2025-148	Wiry, Slippery and Thready Pulse	Secondary Symptoms	DOC-050	JD-2025-019	Classic formula	Fufang Gegen Qinlian Formula
SS-2025-454	S-2025-019	Liver-Kidney Yin Deficiency Syndrome	SYM-2025-126	Dull Pain in the Hypochondria	NR	DOC-051	JD-2025-020	Classic formula	Yiguan Jian He Liuwei Dihuang Formula
SS-2025-455	S-2025-019	Liver-Kidney Yin Deficiency Syndrome	SYM-2025-149	Thirst with a Desire to Drink	NR	DOC-051	JD-2025-020	Classic formula	Yiguan Jian He Liuwei Dihuang Formula
SS-2025-456	S-2025-019	Liver-Kidney Yin Deficiency Syndrome	SYM-2025-010	Soreness and Weakness of the Lumbus and Knees	NR	DOC-051	JD-2025-020	Classic formula	Yiguan Jian He Liuwei Dihuang Formula
SS-2025-457	S-2025-019	Liver-Kidney Yin Deficiency Syndrome	SYM-2025-009	Lassitude and Fatigue	NR	DOC-051	JD-2025-020	Classic formula	Yiguan Jian He Liuwei Dihuang Formula
SS-2025-458	S-2025-019	Liver-Kidney Yin Deficiency Syndrome	SYM-2025-150	tidal Fever and Palpitation	NR	DOC-051	JD-2025-020	Classic formula	Yiguan Jian He Liuwei Dihuang Formula
SS-2025-459	S-2025-019	Liver-Kidney Yin Deficiency Syndrome	SYM-2025-032	Red Tongue Body	NR	DOC-051	JD-2025-020	Classic formula	Yiguan Jian He Liuwei Dihuang Formula
SS-2025-460	S-2025-019	Liver-Kidney Yin Deficiency Syndrome	SYM-2025-066	Scanty Tongue Coating	NR	DOC-051	JD-2025-020	Classic formula	Yiguan Jian He Liuwei Dihuang Formula
SS-2025-461	S-2025-019	Liver-Kidney Yin Deficiency Syndrome	SYM-2025-103	Deep and Thready Pulse	NR	DOC-051	JD-2025-020	Classic formula	Yiguan Jian He Liuwei Dihuang Formula
SS-2025-462	S-2025-019	Liver-Kidney Yin Deficiency Syndrome	SYM-2025-068	Thready and Rapid Pulse	NR	DOC-051	JD-2025-020	Classic formula	Yiguan Jian He Liuwei Dihuang Formula
SS-2025-463	S-2025-020	Damp-Heat Retention in Spleen Syndrome	NR	NR	NR	DOC-052	ZJ-2025-032	Custom formula	Jianpi Huazhuo Xiaozhi Formula
SS-2025-464	S-2025-021	Liver-Gallbladder Damp-Heat Syndrome	NR	NR	NR	DOC-052	ZJ-2025-032	Custom formula	Jianpi Huazhuo Xiaozhi Formula
SS-2025-466	S-2025-008	Intermingled Phlegm and Stasis Syndrome	NR	NR	NR	DOC-054	ZJ-2025-034	Custom formula	Huoxue Jiangzhi Baogan Formula
SS-2025-467	S-2025-002	Liver Depression and Spleen Deficiency Syndrome	SYM-2025-028	Abdominal Pain with Loose Stools	NR	DOC-055	ZJ-2025-035	Custom formula	Jianpi Huatan Formula
SS-2025-468	S-2025-002	Liver Depression and Spleen Deficiency Syndrome	SYM-2025-006	Poor Appetite	NR	DOC-055	ZJ-2025-035	Custom formula	Jianpi Huatan Formula
SS-2025-469	S-2025-002	Liver Depression and Spleen Deficiency Syndrome	SYM-2025-005	Abdominal Distension	NR	DOC-055	ZJ-2025-035	Custom formula	Jianpi Huatan Formula
SS-2025-470	S-2025-002	Liver Depression and Spleen Deficiency Syndrome	SYM-2025-080	Unsmooth Defecation	NR	DOC-055	ZJ-2025-035	Custom formula	Jianpi Huatan Formula
SS-2025-471	S-2025-002	Liver Depression and Spleen Deficiency Syndrome	SYM-2025-027	Emotional Depression	NR	DOC-055	ZJ-2025-035	Custom formula	Jianpi Huatan Formula
SS-2025-472	S-2025-002	Liver Depression and Spleen Deficiency Syndrome	SYM-2025-156	Palpitation and Irritability	NR	DOC-055	ZJ-2025-035	Custom formula	Jianpi Huatan Formula
SS-2025-473	S-2025-002	Liver Depression and Spleen Deficiency Syndrome	SYM-2025-031	Borborygmus and Flatus	NR	DOC-055	ZJ-2025-035	Custom formula	Jianpi Huatan Formula
SS-2025-474	S-2025-002	Liver Depression and Spleen Deficiency Syndrome	SYM-2025-032	Red Tongue Body	NR	DOC-055	ZJ-2025-035	Custom formula	Jianpi Huatan Formula
SS-2025-475	S-2025-002	Liver Depression and Spleen Deficiency Syndrome	SYM-2025-042	Enlarged Tongue Body	NR	DOC-055	ZJ-2025-035	Custom formula	Jianpi Huatan Formula
SS-2025-476	S-2025-002	Liver Depression and Spleen Deficiency Syndrome	SYM-2025-043	Teeth Marks on the Tongue Margin	NR	DOC-055	ZJ-2025-035	Custom formula	Jianpi Huatan Formula
SS-2025-477	S-2025-002	Liver Depression and Spleen Deficiency Syndrome	SYM-2025-093	Greasy Tongue Coating	NR	DOC-055	ZJ-2025-035	Custom formula	Jianpi Huatan Formula
SS-2025-478	S-2025-002	Liver Depression and Spleen Deficiency Syndrome	SYM-2025-055	Soft and Slow Pulse	NR	DOC-055	ZJ-2025-035	Custom formula	Jianpi Huatan Formula
SS-2025-479	S-2025-022	Damp-Heat with Blood Stasis Obstruction Syndrome	NR	NR	NR	DOC-056	ZJ-2025-036	Custom formula	Qingre Qushi Formula
SS-2025-483	S-2025-029	Phlegm-Dampness with Blood Stasis Obstruction Syndrome	SYM-2025-019	Epigastric and Abdominal Distension	Primary Symptoms	DOC-060	ZJ-2025-038	Custom formula	Jinhe Tangzhi Formula
SS-2025-484	S-2025-029	Phlegm-Dampness with Blood Stasis Obstruction Syndrome	SYM-2025-025	Distending Pain in the Hypochondria	Primary Symptoms	DOC-060	ZJ-2025-038	Custom formula	Jinhe Tangzhi Formula
SS-2025-485	S-2025-029	Phlegm-Dampness with Blood Stasis Obstruction Syndrome	SYM-2025-006	Poor Appetite	Secondary Symptoms	DOC-060	ZJ-2025-038	Custom formula	Jinhe Tangzhi Formula
SS-2025-486	S-2025-029	Phlegm-Dampness with Blood Stasis Obstruction Syndrome	SYM-2025-009	Lassitude and Fatigue	Secondary Symptoms	DOC-060	ZJ-2025-038	Custom formula	Jinhe Tangzhi Formula
SS-2025-487	S-2025-029	Phlegm-Dampness with Blood Stasis Obstruction Syndrome	SYM-2025-056	Heavy Sensation of the Head and Body	Secondary Symptoms	DOC-060	ZJ-2025-038	Custom formula	Jinhe Tangzhi Formula
SS-2025-488	S-2025-029	Phlegm-Dampness with Blood Stasis Obstruction Syndrome	SYM-2025-081	Purple-Dark Tongue Body	Secondary Symptoms	DOC-060	ZJ-2025-038	Custom formula	Jinhe Tangzhi Formula
SS-2025-489	S-2025-029	Phlegm-Dampness with Blood Stasis Obstruction Syndrome	SYM-2025-017	White Greasy Tongue Coating	Secondary Symptoms	DOC-060	ZJ-2025-038	Custom formula	Jinhe Tangzhi Formula
SS-2025-490	S-2025-029	Phlegm-Dampness with Blood Stasis Obstruction Syndrome	SYM-2025-033	Wiry and Slippery Pulse	Secondary Symptoms	DOC-060	ZJ-2025-038	Custom formula	Jinhe Tangzhi Formula
SS-2025-491	S-2025-029	Phlegm-Dampness with Blood Stasis Obstruction Syndrome	SYM-2025-088	Wiry and Uneven Pulse	Secondary Symptoms	DOC-060	ZJ-2025-038	Custom formula	Jinhe Tangzhi Formula
SS-2025-493	NR	NR	SYM-2025-126	Dull Pain in the Hypochondria	NR	DOC-062	ZJ-2025-039	Custom formula	Huazhuo Jiedu Chinese Medicine
SS-2025-494	NR	NR	SYM-2025-019	Epigastric and Abdominal Distension	NR	DOC-062	ZJ-2025-039	Custom formula	Huazhuo Jiedu Chinese Medicine
SS-2025-495	NR	NR	SYM-2025-006	Poor Appetite	NR	DOC-062	ZJ-2025-039	Custom formula	Huazhuo Jiedu Chinese Medicine
SS-2025-496	NR	NR	SYM-2025-138	Heavy Sensation of Limbs	NR	DOC-062	ZJ-2025-039	Custom formula	Huazhuo Jiedu Chinese Medicine
SS-2025-497	NR	NR	SYM-2025-009	Lassitude and Fatigue	NR	DOC-062	ZJ-2025-039	Custom formula	Huazhuo Jiedu Chinese Medicine
SS-2025-498	NR	NR	SYM-2025-032	Red Tongue Body	NR	DOC-062	ZJ-2025-039	Custom formula	Huazhuo Jiedu Chinese Medicine
SS-2025-499	NR	NR	SYM-2025-042	Enlarged Tongue Body	NR	DOC-062	ZJ-2025-039	Custom formula	Huazhuo Jiedu Chinese Medicine
SS-2025-500	NR	NR	SYM-2025-054	Yellow Greasy Tongue Coating	NR	DOC-062	ZJ-2025-039	Custom formula	Huazhuo Jiedu Chinese Medicine
SS-2025-501	NR	NR	SYM-2025-055	Soft and Slow Pulse	NR	DOC-062	ZJ-2025-039	Custom formula	Huazhuo Jiedu Chinese Medicine
SS-2025-503	S-2025-023	Internal Obstruction of Phlegm-Dampness Syndrome	SYM-2025-034	Obesity	Primary Symptoms	DOC-064	JD-2025-024	Classic formula	Modified Erchen Formula
SS-2025-504	S-2025-023	Internal Obstruction of Phlegm-Dampness Syndrome	SYM-2025-001	Hypochondriac Distension	Primary Symptoms	DOC-064	JD-2025-024	Classic formula	Modified Erchen Formula
SS-2025-505	S-2025-023	Internal Obstruction of Phlegm-Dampness Syndrome	SYM-2025-153	Heavy Sensation of the Body	Primary Symptoms	DOC-064	JD-2025-024	Classic formula	Modified Erchen Formula
SS-2025-506	S-2025-023	Internal Obstruction of Phlegm-Dampness Syndrome	SYM-2025-080	Sticky and Unsmooth Stools	Primary Symptoms	DOC-064	JD-2025-024	Classic formula	Modified Erchen Formula
SS-2025-507	S-2025-023	Internal Obstruction of Phlegm-Dampness Syndrome	SYM-2025-019	Epigastric and Abdominal Distension	Secondary Symptoms	DOC-064	JD-2025-024	Classic formula	Modified Erchen Formula
SS-2025-508	S-2025-023	Internal Obstruction of Phlegm-Dampness Syndrome	SYM-2025-154	Lassitude and Weakness	Secondary Symptoms	DOC-064	JD-2025-024	Classic formula	Modified Erchen Formula
SS-2025-509	S-2025-023	Internal Obstruction of Phlegm-Dampness Syndrome	SYM-2025-006	Poor Appetite	Secondary Symptoms	DOC-064	JD-2025-024	Classic formula	Modified Erchen Formula
SS-2025-510	S-2025-023	Internal Obstruction of Phlegm-Dampness Syndrome	SYM-2025-038	Dizziness	Secondary Symptoms	DOC-064	JD-2025-024	Classic formula	Modified Erchen Formula
SS-2025-511	S-2025-023	Internal Obstruction of Phlegm-Dampness Syndrome	SYM-2025-053	Nausea and Vomiting	Secondary Symptoms	DOC-064	JD-2025-024	Classic formula	Modified Erchen Formula
SS-2025-512	S-2025-023	Internal Obstruction of Phlegm-Dampness Syndrome	SYM-2025-102	Pale Tongue Body	Secondary Symptoms	DOC-064	JD-2025-024	Classic formula	Modified Erchen Formula
SS-2025-513	S-2025-023	Internal Obstruction of Phlegm-Dampness Syndrome	SYM-2025-017	White Greasy Tongue Coating	Secondary Symptoms	DOC-064	JD-2025-024	Classic formula	Modified Erchen Formula
SS-2025-514	S-2025-023	Internal Obstruction of Phlegm-Dampness Syndrome	SYM-2025-128	Deep and Slippery Pulse	Secondary Symptoms	DOC-064	JD-2025-024	Classic formula	Modified Erchen Formula
SS-2025-515	S-2025-024	Liver-Stomach Stagnated Heat Syndrome	NR	NR	NR	DOC-065	JD-2025-025	Classic formula	Modified Huagan Jian
SS-2025-516	S-2025-011	Spleen Deficiency with Dampness Retention Syndrome	NR	NR	NR	DOC-066	ZJ-2025-041	Custom formula	Buqi Shugan Formula
SS-2025-517	S-2025-016	Liver Depression and Qi Stagnation Syndrome	NR	NR	NR	DOC-066	ZJ-2025-041	Custom formula	Buqi Shugan Formula
SS-2025-519	S-2025-016	Liver Depression and Qi Stagnation Syndrome	SYM-2025-001	Hypochondriac Distension	Primary Symptoms	DOC-068	ZJ-2025-043	Custom formula	Shugan Tongluo Formula Instant Granules
SS-2025-520	S-2025-018	Internal Obstruction of Phlegm and Stasis Syndrome	SYM-2025-007	Belching	Primary Symptoms	DOC-068	ZJ-2025-043	Custom formula	Shugan Tongluo Formula Instant Granules
SS-2025-521	S-2025-018	Internal Obstruction of Phlegm and Stasis Syndrome	SYM-2025-005	Abdominal Distension	Primary Symptoms	DOC-068	ZJ-2025-043	Custom formula	Shugan Tongluo Formula Instant Granules
SS-2025-522	S-2025-018	Internal Obstruction of Phlegm and Stasis Syndrome	SYM-2025-006	Poor Appetite	Secondary Symptoms	DOC-068	ZJ-2025-043	Custom formula	Shugan Tongluo Formula Instant Granules
SS-2025-523	S-2025-018	Internal Obstruction of Phlegm and Stasis Syndrome	SYM-2025-002	Chest and Epigastric Distension with a Stuffy Sensation	Secondary Symptoms	DOC-068	ZJ-2025-043	Custom formula	Shugan Tongluo Formula Instant Granules
SS-2025-524	S-2025-018	Internal Obstruction of Phlegm and Stasis Syndrome	SYM-2025-009	Lassitude and Fatigue	Secondary Symptoms	DOC-068	ZJ-2025-043	Custom formula	Shugan Tongluo Formula Instant Granules
SS-2025-525	S-2025-018	Internal Obstruction of Phlegm and Stasis Syndrome	SYM-2025-156	Palpitation and Irritability	Secondary Symptoms	DOC-068	ZJ-2025-043	Custom formula	Shugan Tongluo Formula Instant Granules
SS-2025-526	S-2025-018	Internal Obstruction of Phlegm and Stasis Syndrome	SYM-2025-030	Frequent Sighing	Secondary Symptoms	DOC-068	ZJ-2025-043	Custom formula	Shugan Tongluo Formula Instant Granules
SS-2025-527	S-2025-018	Internal Obstruction of Phlegm and Stasis Syndrome	SYM-2025-107	Wiry Pulse	Secondary Symptoms	DOC-068	ZJ-2025-043	Custom formula	Shugan Tongluo Formula Instant Granules
SS-2025-528	S-2025-018	Internal Obstruction of Phlegm and Stasis Syndrome	SYM-2025-091	Dark Complexion	Primary Symptoms	DOC-068	ZJ-2025-043	Custom formula	Shugan Tongluo Formula Instant Granules
SS-2025-529	S-2025-018	Internal Obstruction of Phlegm and Stasis Syndrome	SYM-2025-090	Stabbing Pain in the Hypochondria	Primary Symptoms	DOC-068	ZJ-2025-043	Custom formula	Shugan Tongluo Formula Instant Granules
SS-2025-530	S-2025-018	Internal Obstruction of Phlegm and Stasis Syndrome	SYM-2025-155	Abdominal Mass (Zheng Ji)	Secondary Symptoms	DOC-068	ZJ-2025-043	Custom formula	Shugan Tongluo Formula Instant Granules
SS-2025-531	S-2025-018	Internal Obstruction of Phlegm and Stasis Syndrome	SYM-2025-015	Dark Tongue Body	Secondary Symptoms	DOC-068	ZJ-2025-043	Custom formula	Shugan Tongluo Formula Instant Granules
SS-2025-532	S-2025-018	Internal Obstruction of Phlegm and Stasis Syndrome	SYM-2025-093	Greasy Tongue Coating	Secondary Symptoms	DOC-068	ZJ-2025-043	Custom formula	Shugan Tongluo Formula Instant Granules
SS-2025-533	S-2025-020	Damp-Heat Retention in Spleen Syndrome	NR	NR	NR	DOC-069	ZJ-2025-044	Custom formula	Jianpi Qushi Formula
SS-2025-534	S-2025-020	Damp-Heat Retention in Spleen Syndrome	NR	NR	NR	DOC-070	ZJ-2025-045	Custom formula	Xingpi Formula
SS-2025-535	S-2025-025	Phlegm-Stasis Obstructing Collaterals Syndrome	SYM-2025-001	Hypochondriac Distension	Primary Symptoms	DOC-071	ZJ-2025-046	Custom formula	Qutan Sanjie, Huoxue Tongluo Formula
SS-2025-536	S-2025-025	Phlegm-Stasis Obstructing Collaterals Syndrome	SYM-2025-025	Hypochondriac Pain	Primary Symptoms	DOC-071	ZJ-2025-046	Custom formula	Qutan Sanjie, Huoxue Tongluo Formula
SS-2025-537	S-2025-025	Phlegm-Stasis Obstructing Collaterals Syndrome	SYM-2025-005	Abdominal Distension	Secondary Symptoms	DOC-071	ZJ-2025-046	Custom formula	Qutan Sanjie, Huoxue Tongluo Formula
SS-2025-538	S-2025-025	Phlegm-Stasis Obstructing Collaterals Syndrome	SYM-2025-053	Nausea	Secondary Symptoms	DOC-071	ZJ-2025-046	Custom formula	Qutan Sanjie, Huoxue Tongluo Formula
SS-2025-539	S-2025-025	Phlegm-Stasis Obstructing Collaterals Syndrome	SYM-2025-089	Mass in the Hypochondrium	Secondary Symptoms	DOC-071	ZJ-2025-046	Custom formula	Qutan Sanjie, Huoxue Tongluo Formula
SS-2025-540	S-2025-025	Phlegm-Stasis Obstructing Collaterals Syndrome	SYM-2025-006	Poor Appetite	Secondary Symptoms	DOC-071	ZJ-2025-046	Custom formula	Qutan Sanjie, Huoxue Tongluo Formula
SS-2025-541	S-2025-025	Phlegm-Stasis Obstructing Collaterals Syndrome	SYM-2025-009	Lassitude and Fatigue	Secondary Symptoms	DOC-071	ZJ-2025-046	Custom formula	Qutan Sanjie, Huoxue Tongluo Formula
SS-2025-542	S-2025-025	Phlegm-Stasis Obstructing Collaterals Syndrome	SYM-2025-042	Enlarged Tongue Body	Secondary Symptoms	DOC-071	ZJ-2025-046	Custom formula	Qutan Sanjie, Huoxue Tongluo Formula
SS-2025-543	S-2025-025	Phlegm-Stasis Obstructing Collaterals Syndrome	SYM-2025-102	Pale Tongue Body	Secondary Symptoms	DOC-071	ZJ-2025-046	Custom formula	Qutan Sanjie, Huoxue Tongluo Formula
SS-2025-544	S-2025-025	Phlegm-Stasis Obstructing Collaterals Syndrome	SYM-2025-015	Purple-Dark Tongue Body	Secondary Symptoms	DOC-071	ZJ-2025-046	Custom formula	Qutan Sanjie, Huoxue Tongluo Formula
SS-2025-545	S-2025-025	Phlegm-Stasis Obstructing Collaterals Syndrome	SYM-2025-015	Ecchymosis on the Tongue	Secondary Symptoms	DOC-071	ZJ-2025-046	Custom formula	Qutan Sanjie, Huoxue Tongluo Formula
SS-2025-546	S-2025-025	Phlegm-Stasis Obstructing Collaterals Syndrome	SYM-2025-017	White Greasy Tongue Coating	Secondary Symptoms	DOC-071	ZJ-2025-046	Custom formula	Qutan Sanjie, Huoxue Tongluo Formula
SS-2025-547	S-2025-025	Phlegm-Stasis Obstructing Collaterals Syndrome	SYM-2025-033	Wiry and Slippery Pulse	Secondary Symptoms	DOC-071	ZJ-2025-046	Custom formula	Qutan Sanjie, Huoxue Tongluo Formula
SS-2025-548	S-2025-025	Phlegm-Stasis Obstructing Collaterals Syndrome	SYM-2025-046	Deep and Uneven Pulse	Secondary Symptoms	DOC-071	ZJ-2025-046	Custom formula	Qutan Sanjie, Huoxue Tongluo Formula
SS-2025-550	S-2025-026	Spleen Deficiency with Phlegm-Dampness Syndrome	SYM-2025-009	Lassitude and Fatigue	NR	DOC-073	JD-2025-026	Classic formula	Compound Fufang Gegen Qinlian Formula
SS-2025-551	S-2025-026	Spleen Deficiency with Phlegm-Dampness Syndrome	SYM-2025-125	Epigastric and Abdominal Distension with a Stuffy Sensation	NR	DOC-073	JD-2025-026	Classic formula	Compound Fufang Gegen Qinlian Formula
SS-2025-552	S-2025-026	Spleen Deficiency with Phlegm-Dampness Syndrome	SYM-2025-025	Distending Pain in the Hypochondria	NR	DOC-073	JD-2025-026	Classic formula	Compound Fufang Gegen Qinlian Formula
SS-2025-553	S-2025-026	Spleen Deficiency with Phlegm-Dampness Syndrome	SYM-2025-109	Stiff Body and Heavy Limbs	NR	DOC-073	JD-2025-026	Classic formula	Compound Fufang Gegen Qinlian Formula
SS-2025-554	S-2025-002	Liver Depression and Spleen Deficiency Syndrome	SYM-2025-025	Distending Pain in the Hypochondria	NR	DOC-074	ZJ-2025-048	Custom formula	Tangzhi Baogan Granules
SS-2025-555	S-2025-002	Liver Depression and Spleen Deficiency Syndrome	SYM-2025-125	Epigastric and Abdominal Distension with a Stuffy Sensation	NR	DOC-074	ZJ-2025-048	Custom formula	Tangzhi Baogan Granules
SS-2025-556	S-2025-002	Liver Depression and Spleen Deficiency Syndrome	SYM-2025-119	Chest and Heart Tightness with Pain	NR	DOC-074	ZJ-2025-048	Custom formula	Tangzhi Baogan Granules
SS-2025-557	S-2025-002	Liver Depression and Spleen Deficiency Syndrome	SYM-2025-006	Poor Appetite	NR	DOC-074	ZJ-2025-048	Custom formula	Tangzhi Baogan Granules
SS-2025-558	S-2025-002	Liver Depression and Spleen Deficiency Syndrome	SYM-2025-009	Lassitude and Fatigue	NR	DOC-074	ZJ-2025-048	Custom formula	Tangzhi Baogan Granules
SS-2025-559	S-2025-002	Liver Depression and Spleen Deficiency Syndrome	SYM-2025-030	Frequent Sighing	NR	DOC-074	ZJ-2025-048	Custom formula	Tangzhi Baogan Granules
SS-2025-560	S-2025-002	Liver Depression and Spleen Deficiency Syndrome	SYM-2025-157	Disordered Bowel Movements	NR	DOC-074	ZJ-2025-048	Custom formula	Tangzhi Baogan Granules
ZCYS-2025-003	S-2025-011	Spleen Deficiency with Dampness Retention Syndrome	SYM-2025-154	Lassitude and Weakness	Primary Symptoms	DOC-077	ZCY-2025-003	patent	Qihuang Jiangzhuo Keli
ZCYS-2025-004	S-2025-011	Spleen Deficiency with Dampness Retention Syndrome	SYM-2025-036	Shortness of Breath and Reticence	Primary Symptoms	DOC-077	ZCY-2025-003	patent	Qihuang Jiangzhuo Keli
ZCYS-2025-005	S-2025-011	Spleen Deficiency with Dampness Retention Syndrome	SYM-2025-010	Soreness and Weakness of the Lumbus and Knees	Primary Symptoms	DOC-077	ZCY-2025-003	patent	Qihuang Jiangzhuo Keli
ZCYS-2025-006	S-2025-011	Spleen Deficiency with Dampness Retention Syndrome	SYM-2025-006	Poor Appetite	Primary Symptoms	DOC-077	ZCY-2025-003	patent	Qihuang Jiangzhuo Keli
ZCYS-2025-007	S-2025-011	Spleen Deficiency with Dampness Retention Syndrome	SYM-2025-114	Heavy and Lethargic Body Sensation	Primary Symptoms	DOC-077	ZCY-2025-003	patent	Qihuang Jiangzhuo Keli
ZCYS-2025-008	S-2025-011	Spleen Deficiency with Dampness Retention Syndrome	SYM-2025-026	Loose Stools	Primary Symptoms	DOC-077	ZCY-2025-003	patent	Qihuang Jiangzhuo Keli
ZCYS-2025-009	S-2025-011	Spleen Deficiency with Dampness Retention Syndrome	SYM-2025-019	Epigastric and Abdominal Distension	Secondary Symptoms	DOC-077	ZCY-2025-003	patent	Qihuang Jiangzhuo Keli
ZCYS-2025-010	S-2025-011	Spleen Deficiency with Dampness Retention Syndrome	SYM-2025-102	Pale Tongue	Secondary Symptoms	DOC-077	ZCY-2025-003	patent	Qihuang Jiangzhuo Keli
ZCYS-2025-011	S-2025-011	Spleen Deficiency with Dampness Retention Syndrome	SYM-2025-042	Enlarged Tongue Body	Secondary Symptoms	DOC-077	ZCY-2025-003	patent	Qihuang Jiangzhuo Keli
ZCYS-2025-012	S-2025-011	Spleen Deficiency with Dampness Retention Syndrome	SYM-2025-043	Teeth Marks on the Tongue Margin	Secondary Symptoms	DOC-077	ZCY-2025-003	patent	Qihuang Jiangzhuo Keli
ZCYS-2025-013	S-2025-011	Spleen Deficiency with Dampness Retention Syndrome	SYM-2025-158	Deep, Thready and Weak Pulse	Secondary Symptoms	DOC-077	ZCY-2025-003	patent	Qihuang Jiangzhuo Keli
ZCYS-2025-014	S-2025-007	Intermingled Stasis and Turbidity Syndrome	SYM-2025-053	Nausea and Vomiting	Primary Symptoms	DOC-077	ZCY-2025-003	patent	Qihuang Jiangzhuo Keli
ZCYS-2025-015	S-2025-007	Intermingled Stasis and Turbidity Syndrome	SYM-2025-001	Hypochondriac Distension	Primary Symptoms	DOC-077	ZCY-2025-003	patent	Qihuang Jiangzhuo Keli
ZCYS-2025-016	S-2025-007	Intermingled Stasis and Turbidity Syndrome	SYM-2025-047	Dry Mouth	Secondary Symptoms	DOC-077	ZCY-2025-003	patent	Qihuang Jiangzhuo Keli
ZCYS-2025-017	S-2025-007	Intermingled Stasis and Turbidity Syndrome	SYM-2025-073	Bitter Taste in the Mouth	Secondary Symptoms	DOC-077	ZCY-2025-003	patent	Qihuang Jiangzhuo Keli
ZCYS-2025-020	S-2025-002	Liver Depression and Spleen Deficiency Syndrome	SYM-2025-125	Epigastric and Abdominal Distension with a Stuffy Sensation	NR	DOC-080	ZCY-2025-006	patent	Ganshuang Keli
ZCYS-2025-021	S-2025-002	Liver Depression and Spleen Deficiency Syndrome	SYM-2025-001	Hypochondriac Distension	NR	DOC-080	ZCY-2025-006	patent	Ganshuang Keli
ZCYS-2025-022	S-2025-002	Liver Depression and Spleen Deficiency Syndrome	SYM-2025-025	Hypochondriac Pain	NR	DOC-080	ZCY-2025-006	patent	Ganshuang Keli
ZCYS-2025-023	S-2025-002	Liver Depression and Spleen Deficiency Syndrome	SYM-2025-154	Lassitude and Weakness	NR	DOC-080	ZCY-2025-006	patent	Ganshuang Keli
ZCYS-2025-024	S-2025-002	Liver Depression and Spleen Deficiency Syndrome	SYM-2025-020	Heavy Sensation of the Body with Discomfort	NR	DOC-080	ZCY-2025-006	patent	Ganshuang Keli
ZCYS-2025-025	S-2025-002	Liver Depression and Spleen Deficiency Syndrome	SYM-2025-038	Dizziness	NR	DOC-080	ZCY-2025-006	patent	Ganshuang Keli
ZCYS-2025-026	S-2025-002	Liver Depression and Spleen Deficiency Syndrome	SYM-2025-042	Enlarged Tongue Body	NR	DOC-080	ZCY-2025-006	patent	Ganshuang Keli
ZCYS-2025-027	S-2025-002	Liver Depression and Spleen Deficiency Syndrome	SYM-2025-043	Teeth Marks on the Tongue Margin	NR	DOC-080	ZCY-2025-006	patent	Ganshuang Keli
ZCYS-2025-028	S-2025-002	Liver Depression and Spleen Deficiency Syndrome	SYM-2025-159	Wiry, Thready and Rapid Pulse	NR	DOC-080	ZCY-2025-006	patent	Ganshuang Keli
ZCYS-2025-029	S-2025-004	Damp-Heat Amassment Syndrome	SYM-2025-127	Thirst with No Desire to Drink	NR	DOC-080	ZCY-2025-006	patent	Ganshuang Keli
ZCYS-2025-030	S-2025-004	Damp-Heat Amassment Syndrome	SYM-2025-073	Bitter Taste in the Mouth	NR	DOC-080	ZCY-2025-006	patent	Ganshuang Keli
ZCYS-2025-031	S-2025-004	Damp-Heat Amassment Syndrome	SYM-2025-032	Red Tongue Body	NR	DOC-080	ZCY-2025-006	patent	Ganshuang Keli
ZCYS-2025-032	S-2025-004	Damp-Heat Amassment Syndrome	SYM-2025-054	Yellow Greasy Tongue Coating	NR	DOC-080	ZCY-2025-006	patent	Ganshuang Keli
ZCYS-2025-033	S-2025-004	Damp-Heat Amassment Syndrome	SYM-2025-045	Thick Greasy Tongue Coating	NR	DOC-080	ZCY-2025-006	patent	Ganshuang Keli
ZCYS-2025-034	S-2025-004	Damp-Heat Amassment Syndrome	SYM-2025-051	Thready and Uneven Pulse	NR	DOC-080	ZCY-2025-006	patent	Ganshuang Keli
ZCYS-2025-036	S-2025-031	Phlegm-Dampness Retention in Spleen Syndrome	SYM-2025-126	Dull Pain in the Hypochondria	Primary Symptoms	DOC-082	ZCY-2025-008	patent	Huazhuo Keli
ZCYS-2025-037	S-2025-031	Phlegm-Dampness Retention in Spleen Syndrome	SYM-2025-019	Epigastric and Abdominal Distension	Primary Symptoms	DOC-082	ZCY-2025-008	patent	Huazhuo Keli
ZCYS-2025-038	S-2025-031	Phlegm-Dampness Retention in Spleen Syndrome	SYM-2025-006	Poor Appetite	Primary Symptoms	DOC-082	ZCY-2025-008	patent	Huazhuo Keli
ZCYS-2025-039	S-2025-031	Phlegm-Dampness Retention in Spleen Syndrome	SYM-2025-114	Heavy and Lethargic Body Sensation	Primary Symptoms	DOC-082	ZCY-2025-008	patent	Huazhuo Keli
ZCYS-2025-040	S-2025-031	Phlegm-Dampness Retention in Spleen Syndrome	SYM-2025-053	Nausea and Vomiting	Secondary Symptoms	DOC-082	ZCY-2025-008	patent	Huazhuo Keli
ZCYS-2025-041	S-2025-031	Phlegm-Dampness Retention in Spleen Syndrome	SYM-2025-030	Frequent Sighing	Secondary Symptoms	DOC-082	ZCY-2025-008	patent	Huazhuo Keli
ZCYS-2025-042	S-2025-031	Phlegm-Dampness Retention in Spleen Syndrome	SYM-2025-160	Yellow-Red Urine	Secondary Symptoms	DOC-082	ZCY-2025-008	patent	Huazhuo Keli
ZCYS-2025-043	S-2025-031	Phlegm-Dampness Retention in Spleen Syndrome	SYM-2025-080	Unsmooth Defecation	Secondary Symptoms	DOC-082	ZCY-2025-008	patent	Huazhuo Keli
ZCYS-2025-044	S-2025-031	Phlegm-Dampness Retention in Spleen Syndrome	SYM-2025-032	Red Tongue Body	Secondary Symptoms	DOC-082	ZCY-2025-008	patent	Huazhuo Keli
ZCYS-2025-045	S-2025-031	Phlegm-Dampness Retention in Spleen Syndrome	SYM-2025-042	Enlarged Tongue Body	Secondary Symptoms	DOC-082	ZCY-2025-008	patent	Huazhuo Keli
ZCYS-2025-046	S-2025-031	Phlegm-Dampness Retention in Spleen Syndrome	SYM-2025-043	Yellow Greasy Tongue Coating	Secondary Symptoms	DOC-082	ZCY-2025-008	patent	Huazhuo Keli
ZCYS-2025-047	S-2025-031	Phlegm-Dampness Retention in Spleen Syndrome	SYM-2025-055	Soft and Slow Pulse	Secondary Symptoms	DOC-082	ZCY-2025-008	patent	Huazhuo Keli
ZCYS-2025-051	S-2025-022	Damp-Heat with Blood Stasis Obstruction Syndrome	SYM-2025-019	Epigastric and Abdominal Distension	NR	DOC-086	ZCY-2025-012	patent	Qingre Quzhuo Jiaonang
ZCYS-2025-052	S-2025-022	Damp-Heat with Blood Stasis Obstruction Syndrome	SYM-2025-157	Disordered Bowel Movements	NR	DOC-086	ZCY-2025-012	patent	Qingre Quzhuo Jiaonang
ZCYS-2025-053	S-2025-022	Damp-Heat with Blood Stasis Obstruction Syndrome	SYM-2025-047	Dry Mouth	NR	DOC-086	ZCY-2025-012	patent	Qingre Quzhuo Jiaonang
ZCYS-2025-054	S-2025-022	Damp-Heat with Blood Stasis Obstruction Syndrome	SYM-2025-073	Bitter Taste in the Mouth	NR	DOC-086	ZCY-2025-012	patent	Qingre Quzhuo Jiaonang
ZCYS-2025-055	S-2025-022	Damp-Heat with Blood Stasis Obstruction Syndrome	SYM-2025-138	Heavy Sensation of Limbs	NR	DOC-086	ZCY-2025-012	patent	Qingre Quzhuo Jiaonang
ZCYS-2025-056	S-2025-022	Damp-Heat with Blood Stasis Obstruction Syndrome	SYM-2025-054	Yellow Greasy Tongue Coating	NR	DOC-086	ZCY-2025-012	patent	Qingre Quzhuo Jiaonang
ZCYS-2025-057	S-2025-002	Liver Depression and Spleen Deficiency Syndrome	SYM-2025-154	Lassitude and Weakness	NR	DOC-087	ZCY-2025-013	patent	Tanggankang Keli
ZCYS-2025-058	S-2025-002	Liver Depression and Spleen Deficiency Syndrome	SYM-2025-036	Shortness of Breath and Reticence	NR	DOC-087	ZCY-2025-013	patent	Tanggankang Keli
ZCYS-2025-059	S-2025-002	Liver Depression and Spleen Deficiency Syndrome	SYM-2025-047	Dry Mouth	NR	DOC-087	ZCY-2025-013	patent	Tanggankang Keli
ZCYS-2025-060	S-2025-002	Liver Depression and Spleen Deficiency Syndrome	SYM-2025-073	Bitter Taste in the Mouth	NR	DOC-087	ZCY-2025-013	patent	Tanggankang Keli
ZCYS-2025-061	S-2025-002	Liver Depression and Spleen Deficiency Syndrome	SYM-2025-006	Anorexia / Poor Appetite	NR	DOC-087	ZCY-2025-013	patent	Tanggankang Keli
ZCYS-2025-062	S-2025-002	Liver Depression and Spleen Deficiency Syndrome	SYM-2025-019	Epigastric and Abdominal Distension	NR	DOC-087	ZCY-2025-013	patent	Tanggankang Keli
ZCYS-2025-063	S-2025-002	Liver Depression and Spleen Deficiency Syndrome	SYM-2025-001	Hypochondriac Distension	NR	DOC-087	ZCY-2025-013	patent	Tanggankang Keli
ZCYS-2025-064	S-2025-002	Liver Depression and Spleen Deficiency Syndrome	SYM-2025-025	Hypochondriac Pain	NR	DOC-087	ZCY-2025-013	patent	Tanggankang Keli
ZCYS-2025-065	S-2025-002	Liver Depression and Spleen Deficiency Syndrome	SYM-2025-079	Thin White Tongue Coating	NR	DOC-087	ZCY-2025-013	patent	Tanggankang Keli
ZCYS-2025-066	S-2025-002	Liver Depression and Spleen Deficiency Syndrome	SYM-2025-162	Wiry, Slow and Weak Pulse	NR	DOC-087	ZCY-2025-013	patent	Tanggankang Keli
ZCYS-2025-067	S-2025-028	Intermingled Stasis and Toxin Syndrome	SYM-2025-121	Dark-Red Tongue Body	NR	DOC-087	ZCY-2025-013	patent	Tanggankang Keli
ZCYS-2025-068	S-2025-028	Intermingled Stasis and Toxin Syndrome	SYM-2025-140	Petechiae on the Tongue	NR	DOC-087	ZCY-2025-013	patent	Tanggankang Keli
ZCYS-2025-069	S-2025-028	Intermingled Stasis and Toxin Syndrome	SYM-2025-054	Yellow Greasy Tongue Coating	NR	DOC-087	ZCY-2025-013	patent	Tanggankang Keli
ZCYS-2025-070	S-2025-028	Intermingled Stasis and Toxin Syndrome	SYM-2025-161	Wiry, Thready and Uneven Pulse	NR	DOC-087	ZCY-2025-013	patent	Tanggankang Keli
ZCYS-2025-071	S-2025-001	Qi-Yin Deficiency Syndrome	SYM-2025-014	Red Tongue with Scanty Fluid	NR	DOC-088	ZCY-2025-014	patent	Yuquan Jiaonang
ZCYS-2025-072	S-2025-001	Qi-Yin Deficiency Syndrome	SYM-2025-064	Thirst with a Preference for Drinks	NR	DOC-088	ZCY-2025-014	patent	Yuquan Jiaonang
ZCYS-2025-073	S-2025-001	Qi-Yin Deficiency Syndrome	SYM-2025-009	Lassitude and Fatigue	NR	DOC-088	ZCY-2025-014	patent	Yuquan Jiaonang
ZCYS-2025-074	S-2025-001	Qi-Yin Deficiency Syndrome	SYM-2025-163	Polyphagia with Easy Hunger	NR	DOC-088	ZCY-2025-014	patent	Yuquan Jiaonang
ZYDT-2025-001	S-2025-001	NR	SYM-2025-001	NR	NR	DOC-092	ZYDT-2025-001	single	Berberine Hydrochloride
ZYDT-2025-002	S-2025-002	NR	SYM-2025-002	NR	NR	DOC-093	ZYDT-2025-002	single	Curcumin
ZYDT-2025-003	S-2025-003	NR	SYM-2025-003	NR	NR	DOC-094	ZYDT-2025-003	single	Ginger Powder
ZYDT-2025-004	S-2025-004	NR	SYM-2025-004	NR	NR	DOC-095	ZYDT-2025-004	single	Berberine

## Sheet: S4Outcome Measure
						Note: Directionality indicates whether improvement corresponds to lower or higher values. TE was standardized such that TE > 0 denotes improvement (LowerBetter outcomes: TE = −MD; HigherBetter outcomes (HDL-C): TE = MD).
LinkID	InterventionID	Intervention type	Intervention name	Timepoint	OutcomeID	Outcome	Unit	Directionality	EffectType	SourceID	P_value	P_value_text	Baseline_Mean_T	Baseline_SD_T	Baseline_Mean_C	Baseline_SD_C	End_Mean_T	End_Mean_C	EffectValue	End_SD_T	End_SD_C	N_Treat	N_Control	Comparator_Summary	daily_dose_g	Trial group on Western medicine	wm_design	TE_multiplier	TE_scale	TE_raw_for_TE	TE_unified	TE_improves	TE_note	TE_direction_label
LO-2025-0001	JD-2025-001	Classic formula	Modified Jinlingzi Powder	12	O-2025-001	Score of Primary Symptoms of TCM Syndrome	point	LowerBetter	MD	DOC-001		＜0.05	13.65	2. 55	13.71	2.42	6.88	9.43	-2.55	1.3	1.56	50	50	Metformin Hydrochloride Sustained-Release Tablets / Silybin Capsules	2.42 g/d	Y	Add-on	-1	MD	-2.55	2.55	TRUE		Improvement (TE>0)
LO-2025-0002	JD-2025-001	Classic formula	Modified Jinlingzi Powder	12	O-2025-134	Score of Secondary Symptoms of TCM Syndrome	point	LowerBetter	MD	DOC-001		＜0.05	7.94	1.78	7.72	1.56	3.9	5.39	-1.49	0.82	1.21	50	50	Metformin Hydrochloride Sustained-Release Tablets / Silybin Capsules	2.42 g/d	Y	Add-on	-1	MD	-1.49	1.49	TRUE		Improvement (TE>0)
LO-2025-0003	JD-2025-001	Classic formula	Modified Jinlingzi Powder	12	O-2025-002	FBG	mmol/L	LowerBetter	MD	DOC-001		＜0.05	8.31	1.25	8.47	1.08	5.58	7.19	-1.61	1.16	1.54	50	50	Metformin Hydrochloride Sustained-Release Tablets / Silybin Capsules	2.42 g/d	Y	Add-on	-1	MD	-1.61	1.61	TRUE		Improvement (TE>0)
LO-2025-0004	JD-2025-001	Classic formula	Modified Jinlingzi Powder	12	O-2025-003	2hBG	mmol/L	LowerBetter	MD	DOC-001		＜0.05	11.54	2.36	11.21	2.78	8.36	9.57	-1.21	1.43	1.62	50	50	Metformin Hydrochloride Sustained-Release Tablets / Silybin Capsules	2.42 g/d	Y	Add-on	-1	MD	-1.21	1.21	TRUE		Improvement (TE>0)
LO-2025-0005	JD-2025-001	Classic formula	Modified Jinlingzi Powder	12	O-2025-004	HbA1c	%	LowerBetter	MD	DOC-001		＜0.05	61.78	10.3	8.37	1.24	41.94	49.31	-7.37	8.52	7.38	50	50	Metformin Hydrochloride Sustained-Release Tablets / Silybin Capsules	2.42 g/d	Y	Add-on	-1	MD	-7.37	7.37	TRUE		Improvement (TE>0)
LO-2025-0006	JD-2025-001	Classic formula	Modified Jinlingzi Powder	12	O-2025-005	ALT	U/L	LowerBetter	MD	DOC-001		＜0.05	61.78	10.3	49.31	7.38	41.94	62.16	-20.22	8.52	9.72	50	50	Metformin Hydrochloride Sustained-Release Tablets / Silybin Capsules	2.42 g/d	Y	Add-on	-1	MD	-20.22	20.22	TRUE		Improvement (TE>0)
LO-2025-0007	JD-2025-001	Classic formula	Modified Jinlingzi Powder	12	O-2025-006	AST	U/L	LowerBetter	MD	DOC-001		＜0.05	50.36	7.42	43.51	7.29	37.23	49.75	-12.52	5.6	8.03	50	50	Metformin Hydrochloride Sustained-Release Tablets / Silybin Capsules	2.42 g/d	Y	Add-on	-1	MD	-12.52	12.52	TRUE		Improvement (TE>0)
LO-2025-0008	JD-2025-001	Classic formula	Modified Jinlingzi Powder	12	O-2025-007	GGT	U/L	LowerBetter	MD	DOC-001		＜0.05	59.21	8.54	50.28	8.4	42.5	60.49	-17.99	7.54	9.8	50	50	Metformin Hydrochloride Sustained-Release Tablets / Silybin Capsules	2.42 g/d	Y	Add-on	-1	MD	-17.99	17.99	TRUE		Improvement (TE>0)
LO-2025-0009	JD-2025-001	Classic formula	Modified Jinlingzi Powder	12	O-2025-008	TC	mmol/L	LowerBetter	MD	DOC-001		＜0.05	5.57	0.96	5.66	0.82	3.89	5.66	-1.77	0.94	0.82	50	50	Metformin Hydrochloride Sustained-Release Tablets / Silybin Capsules	2.42 g/d	Y	Add-on	-1	MD	-1.77	1.77	TRUE		Improvement (TE>0)
LO-2025-0010	JD-2025-001	Classic formula	Modified Jinlingzi Powder	12	O-2025-009	TG	mmol/L	LowerBetter	MD	DOC-001		＜0.05	2.64	0.88	2.59	0.96	1.48	2.59	-1.11	0.43	0.96	50	50	Metformin Hydrochloride Sustained-Release Tablets / Silybin Capsules	2.42 g/d	Y	Add-on	-1	MD	-1.11	1.11	TRUE		Improvement (TE>0)
LO-2025-0011	JD-2025-001	Classic formula	Modified Jinlingzi Powder	12	O-2025-010	LDL-C	mmol/L	LowerBetter	MD	DOC-001		＜0.05	3.61	0.83	3.75	0.79	2.24	2.8	-0.56	0.52	0.67	50	50	Metformin Hydrochloride Sustained-Release Tablets / Silybin Capsules	2.42 g/d	Y	Add-on	-1	MD	-0.56	0.56	TRUE		Improvement (TE>0)
LO-2025-0012	JD-2025-001	Classic formula	Modified Jinlingzi Powder	12	O-2025-011	HDL-C	mmol/L	HigherBetter	MD	DOC-001		＜0.05	1.08	0.34	1.05	0.35	1.94	1.45	0.49	0.22	0.35	50	50	Metformin Hydrochloride Sustained-Release Tablets / Silybin Capsules	2.42 g/d	Y	Add-on	1	MD	0.49	0.49	TRUE		Improvement (TE>0)
LO-2025-0013	JD-2025-001	Classic formula	Modified Jinlingzi Powder	12	O-2025-012	ET-1	ng / L	LowerBetter	MD	DOC-001		＜0.05	65.79	9.18	66.34	8.53	48.37	53.92	-5.55	7.06	8.27	50	50	Metformin Hydrochloride Sustained-Release Tablets / Silybin Capsules	2.42 g/d	Y	Add-on	-1	MD	-5.55	5.55	TRUE		Improvement (TE>0)
LO-2025-0014	JD-2025-001	Classic formula	Modified Jinlingzi Powder	12	O-2025-013	NO	μmol/ L	HigherBetter	MD	DOC-001		＜0.05	30.78	5.59	31.22	4.82	45.26	37.09	8.17	6.83	5.27	50	50	Metformin Hydrochloride Sustained-Release Tablets / Silybin Capsules	2.42 g/d	Y	Add-on	1	MD	8.17	8.17	TRUE		Improvement (TE>0)
LO-2025-0015	JD-2025-001	Classic formula	Modified Jinlingzi Powder	12	O-2025-014	sICAM-1	ng / mL	LowerBetter	MD	DOC-001		＜0.05	63.34	7.61	64.05	5.92	50.94	55.76	-4.82	7.05	6.7	50	50	Metformin Hydrochloride Sustained-Release Tablets / Silybin Capsules	2.42 g/d	Y	Add-on	-1	MD	-4.82	4.82	TRUE		Improvement (TE>0)
LO-2025-0016	JD-2025-001	Classic formula	Modified Jinlingzi Powder	12	O-2025-015	sVCAM-1	μg / L	LowerBetter	MD	DOC-001		＜0.05	94.57	12.39	96.61	10.52	69.28	77.16	-7.88	8.71	9.45	50	50	Metformin Hydrochloride Sustained-Release Tablets / Silybin Capsules	2.42 g/d	Y	Add-on	-1	MD	-7.88	7.88	TRUE		Improvement (TE>0)
LO-2025-0017	ZJ-2025-001	Custom formula	Yangyin Yunjin Formula	12	O-2025-135	Lassitude and Fatigue	point	LowerBetter	MD	DOC-002		＜0.05	3.74	1.23	3.5	1.18	0.19	1.27	-1.08	0.04	0.97	55	55	Metformin	1g/d	Y	Add-on	-1	MD	-1.08	1.08	TRUE		Improvement (TE>0)
LO-2025-0018	ZJ-2025-001	Custom formula	Yangyin Yunjin Formula	12	O-2025-136	Polydipsia	point	LowerBetter	MD	DOC-002		＜0.05	3.11	1.08	3.27	1.19	0.41	0.77	-0.36	0.08	0.09	55	55	Metformin	1g/d	Y	Add-on	-1	MD	-0.36	0.36	TRUE		Improvement (TE>0)
LO-2025-0019	ZJ-2025-001	Custom formula	Yangyin Yunjin Formula	12	O-2025-137	Shortness of Breath and Spontaneous Sweating	point	LowerBetter	MD	DOC-002		＜0.05	3.63	1.03	4	1.25	0.34	0.96	-0.62	0.07	0.21	55	55	Metformin	1g/d	Y	Add-on	-1	MD	-0.62	0.62	TRUE		Improvement (TE>0)
LO-2025-0020	ZJ-2025-001	Custom formula	Yangyin Yunjin Formula	12	O-2025-002	FBG	mmol/L	LowerBetter	MD	DOC-002		＜0.05	9.55	2	9.63	1.96	6.86	7.48	-0.62	0.7	1	55	55	Metformin	1g/d	Y	Add-on	-1	MD	-0.62	0.62	TRUE		Improvement (TE>0)
LO-2025-0021	ZJ-2025-001	Custom formula	Yangyin Yunjin Formula	12	O-2025-003	2hBG	mmol/L	LowerBetter	MD	DOC-002		＜0.05	13.28	1.92	13.02	1.81	7.32	9.64	-2.32	0.81	1.08	55	55	Metformin	1g/d	Y	Add-on	-1	MD	-2.32	2.32	TRUE		Improvement (TE>0)
LO-2025-0022	ZJ-2025-001	Custom formula	Yangyin Yunjin Formula	12	O-2025-004	HbA1c	%	LowerBetter	MD	DOC-002		＜0.05	9.17	1.42	9.41	1.46	7.25	8	-0.75	0.55	0.79	55	55	Metformin	1g/d	Y	Add-on	-1	MD	-0.75	0.75	TRUE		Improvement (TE>0)
LO-2025-0023	ZJ-2025-001	Custom formula	Yangyin Yunjin Formula	12	O-2025-005	ALT	U/L	LowerBetter	MD	DOC-002		＜0.05	47.75	9.64	48.08	9.8	24.73	32.28	-7.55	2.86	5.7	55	55	Metformin	1g/d	Y	Add-on	-1	MD	-7.55	7.55	TRUE		Improvement (TE>0)
LO-2025-0024	ZJ-2025-001	Custom formula	Yangyin Yunjin Formula	12	O-2025-006	AST	U/L	LowerBetter	MD	DOC-002		＜0.05	32.01	6.28	38.01	7.21	23.35	30.37	-7.02	4.42	5.4	55	55	Metformin	1g/d	Y	Add-on	-1	MD	-7.02	7.02	TRUE		Improvement (TE>0)
LO-2025-0025	ZJ-2025-001	Custom formula	Yangyin Yunjin Formula	12	O-2025-007	GGT	U/L	LowerBetter	MD	DOC-002		＜0.05	44.83	4.25	44.97	4.32	8.24	12.28	-4.04	1.04	1.87	55	55	Metformin	1g/d	Y	Add-on	-1	MD	-4.04	4.04	TRUE		Improvement (TE>0)
LO-2025-0026	ZJ-2025-001	Custom formula	Yangyin Yunjin Formula	12	O-2025-008	TC	mmol/L	LowerBetter	MD	DOC-002		＜0.05	6.28	1.11	6.34	1.06	4.07	5.03	-0.96	0.45	0.59	55	55	Metformin	1g/d	Y	Add-on	-1	MD	-0.96	0.96	TRUE		Improvement (TE>0)
LO-2025-0027	ZJ-2025-001	Custom formula	Yangyin Yunjin Formula	12	O-2025-009	TG	mmol/L	LowerBetter	MD	DOC-002		＜0.05	3.22	0.72	3.19	0.72	1.6	2.3	-0.7	0.39	0.47	55	55	Metformin	1g/d	Y	Add-on	-1	MD	-0.7	0.7	TRUE		Improvement (TE>0)
LO-2025-0028	ZJ-2025-001	Custom formula	Yangyin Yunjin Formula	12	O-2025-011	HDL-C	mmol/L	HigherBetter	MD	DOC-002		＜0.05	1.01	0.19	1.03	0.2	1.6	1.28	0.32	0.4	0.31	55	55	Metformin	1g/d	Y	Add-on	1	MD	0.32	0.32	TRUE		Improvement (TE>0)
LO-2025-0029	ZJ-2025-001	Custom formula	Yangyin Yunjin Formula	12	O-2025-138	NAFLD Ultrasound Grade: Mild	case	HigherBetter	OR	DOC-002		＜0.05	14	25.93	12	23.08	31	16	15	57.41	30.77	55	55	Metformin	1g/d	Y	Add-on	1	ln(OR)	2.70805	2.70805	TRUE		Improvement (TE>0)
LO-2025-0030	ZJ-2025-001	Custom formula	Yangyin Yunjin Formula	12	O-2025-139	NAFLD Ultrasound Grade: Moderate	case	LowerBetter	OR	DOC-002		＜0.05	25	46.3	26	50	20	26	-6	37.04	50	55	55	Metformin	1g/d	Y	Add-on		ln(OR)				Invalid OR (<=0)
LO-2025-0031	ZJ-2025-001	Custom formula	Yangyin Yunjin Formula	12	O-2025-140	NAFLD Ultrasound Grade: Severe	case	LowerBetter	OR	DOC-002		＜0.05	15	27.77	14	26.92	3	10	-7	5.56	19.23	55	55	Metformin	1g/d	Y	Add-on		ln(OR)				Invalid OR (<=0)
LO-2025-0032	ZJ-2025-002	Custom formula	Quzhi Jiangtang Formula	12	O-2025-002	FBG	mmol/L	LowerBetter	MD	DOC-003	0.005	＜0.05	10.59	3.36	10.17	2.87	6.42	8.19	-1.77	0.91	2.23	20	20	Metformin Hydrochloride Tablets	1.5g/d	Y	Add-on	-1	MD	-1.77	1.77	TRUE		Improvement (TE>0)
LO-2025-0033	ZJ-2025-002	Custom formula	Quzhi Jiangtang Formula	12	O-2025-003	2hBG	mmol/L	LowerBetter	MD	DOC-003	0.011	＜0.05	13.37	2.89	12.16	1.6	9.4	10.33	-0.93	1.7	1.34	20	20	Metformin Hydrochloride Tablets	1.5g/d	Y	Add-on	-1	MD	-0.93	0.93	TRUE		Improvement (TE>0)
LO-2025-0034	ZJ-2025-002	Custom formula	Quzhi Jiangtang Formula	12	O-2025-004	HbA1c	%	LowerBetter	MD	DOC-003	0.022	＜0.05	7.97	0.85	7.68	0.84	6.37	6.79	-0.42	0.6	0.51	20	20	Metformin Hydrochloride Tablets	1.5g/d	Y	Add-on	-1	MD	-0.42	0.42	TRUE		Improvement (TE>0)
LO-2025-0035	ZJ-2025-002	Custom formula	Quzhi Jiangtang Formula	12	O-2025-005	ALT	U/L	LowerBetter	MD	DOC-003	0.016	＜0.05	48	12.04	41.75	6.87	26.4	31.5	-5.1	7.02	5.66	20	20	Metformin Hydrochloride Tablets	1.5g/d	Y	Add-on	-1	MD	-5.1	5.1	TRUE		Improvement (TE>0)
LO-2025-0036	ZJ-2025-002	Custom formula	Quzhi Jiangtang Formula	12	O-2025-006	AST	U/L	LowerBetter	MD	DOC-003	0.017	＜0.05	44.15	15.83	43.4	11.07	26.5	32.1	-5.6	7.42	6.74	20	20	Metformin Hydrochloride Tablets	1.5g/d	Y	Add-on	-1	MD	-5.6	5.6	TRUE		Improvement (TE>0)
LO-2025-0037	ZJ-2025-002	Custom formula	Quzhi Jiangtang Formula	12	O-2025-008	TC	mmol/L	LowerBetter	MD	DOC-003	0.01	＜0.05	6.22	0.52	6.51	0.48	3.87	4.65	-0.78	1.07	0.73	20	20	Metformin Hydrochloride Tablets	1.5g/d	Y	Add-on	-1	MD	-0.78	0.78	TRUE		Improvement (TE>0)
LO-2025-0038	ZJ-2025-002	Custom formula	Quzhi Jiangtang Formula	12	O-2025-009	TG	mmol/L	LowerBetter	MD	DOC-003	0.013	＜0.05	3.45	0.75	3.53	0.74	2.43	2.93	-0.5	0.64	0.59	20	20	Metformin Hydrochloride Tablets	1.5g/d	Y	Add-on	-1	MD	-0.5	0.5	TRUE		Improvement (TE>0)
LO-2025-0039	ZJ-2025-002	Custom formula	Quzhi Jiangtang Formula	12	O-2025-010	LDL-C	mmol/L	LowerBetter	MD	DOC-003	0.001	＜0.05	4.12	0.4	4.22	0.44	2.96	3.46	-0.5	0.51	0.37	20	20	Metformin Hydrochloride Tablets	1.5g/d	Y	Add-on	-1	MD	-0.5	0.5	TRUE		Improvement (TE>0)
LO-2025-0040	ZJ-2025-002	Custom formula	Quzhi Jiangtang Formula	12	O-2025-011	HDL-C	mmol/L	HigherBetter	MD	DOC-003	0.064	＜0.05	0.93	0.19	0.84	0.28	1.05	1.2	-0.15	0.17	0.29	20	20	Metformin Hydrochloride Tablets	1.5g/d	Y	Add-on	1	MD	-0.15	-0.15	FALSE		Worsening/No improvement (TE≤0)
LO-2025-0041	ZJ-2025-002	Custom formula	Quzhi Jiangtang Formula	12	O-2025-017	BMI	kg·m-2	LowerBetter	MD	DOC-003	0.019	＜0.05	25.2	2.52	25.21	2.4	21.44	22.71	-1.27	1.61	1.69	20	20	Metformin Hydrochloride Tablets	1.5g/d	Y	Add-on	-1	MD	-1.27	1.27	TRUE		Improvement (TE>0)
LO-2025-0042	ZJ-2025-002	Custom formula	Quzhi Jiangtang Formula	12	O-2025-018	FINS	μU/mL	LowerBetter	MD	DOC-003	0.03	＜0.05	13.2	2.39	12.99	3.2	9.39	11.17	-1.78	1.9	2.96	20	20	Metformin Hydrochloride Tablets	1.5g/d	Y	Add-on	-1	MD	-1.78	1.78	TRUE		Improvement (TE>0)
LO-2025-0043	ZJ-2025-002	Custom formula	Quzhi Jiangtang Formula	12	O-2025-022	HOMA-IR		LowerBetter	MD	DOC-003	0.037	＜0.05	6.69	2.87	5.92	2.28	3.5	4.6	-1.1	1.7	1.51	20	20	Metformin Hydrochloride Tablets	1.5g/d	Y	Add-on	-1	MD	-1.1	1.1	TRUE		Improvement (TE>0)
LO-2025-0044	ZJ-2025-002	Custom formula	Quzhi Jiangtang Formula	12	O-2025-019	CAP	dB/ m	LowerBetter	MD	DOC-003	0.013	＜0.05	298.45	31.09	282.65	19.68	213.3	238.65	-25.35	34.65	25.59	20	20	Metformin Hydrochloride Tablets	1.5g/d	Y	Add-on	-1	MD	-25.35	25.35	TRUE		Improvement (TE>0)
LO-2025-0045	ZJ-2025-002	Custom formula	Quzhi Jiangtang Formula	12	O-2025-016	Total TCM Syndrome Score	分	LowerBetter	MD	DOC-003	0.003	＜0.05	14.05	1.7	13.7	1.42	5.05	6.3	-1.25	1.23	1.3	20	20	Metformin Hydrochloride Tablets	1.5g/d	Y	Add-on	-1	MD	-1.25	1.25	TRUE		Improvement (TE>0)
LO-2025-0046	ZJ-2025-003	Custom formula	Danzhi Tiaozhi Formula	12	O-2025-005	ALT	U/L	LowerBetter	MD	DOC-004		＜0.05	60.21	25.91	61.18	22.82	31.23	37.33	-6.1	13.34	18.31	78	78	Polyene Phosphatidylcholine Capsules	1.368 g/d	Y	Add-on	-1	MD	-6.1	6.1	TRUE		Improvement (TE>0)
LO-2025-0047	ZJ-2025-003	Custom formula	Danzhi Tiaozhi Formula	12	O-2025-006	AST	U/L	LowerBetter	MD	DOC-004		＜0.05	64.07	20.42	66.46	22.87	35.1	39.29	-4.19	12.22	16.34	78	78	Polyene Phosphatidylcholine Capsules	1.368 g/d	Y	Add-on	-1	MD	-4.19	4.19	TRUE		Improvement (TE>0)
LO-2025-0048	ZJ-2025-003	Custom formula	Danzhi Tiaozhi Formula	12	O-2025-021	ALP	U/L	LowerBetter	MD	DOC-004		＜0.05	112.6	22.7	109.61	26.93	69.62	75.54	-5.92	28.12	24.6	78	78	Polyene Phosphatidylcholine Capsules	1.368 g/d	Y	Add-on	-1	MD	-5.92	5.92	TRUE		Improvement (TE>0)
LO-2025-0049	ZJ-2025-003	Custom formula	Danzhi Tiaozhi Formula	12	O-2025-007	GGT	U/L	LowerBetter	MD	DOC-004		＜0.05	68.67	31.81	68.88	22.81	45.05	44.95	0.1	21.28	22.37	78	78	Polyene Phosphatidylcholine Capsules	1.368 g/d	Y	Add-on	-1	MD	0.1	-0.1	FALSE		Worsening/No improvement (TE≤0)
LO-2025-0050	ZJ-2025-003	Custom formula	Danzhi Tiaozhi Formula	12	O-2025-008	TC	mmol/L	LowerBetter	MD	DOC-004		＜0.05	6.43	1.03	6.49	1.05	5.13	5.42	-0.29	0.7	0.83	78	78	Polyene Phosphatidylcholine Capsules	1.368 g/d	Y	Add-on	-1	MD	-0.29	0.29	TRUE		Improvement (TE>0)
LO-2025-0051	ZJ-2025-003	Custom formula	Danzhi Tiaozhi Formula	12	O-2025-009	TG	mmol/L	LowerBetter	MD	DOC-004		＜0.05	3.16	0.73	2.95	1.15	1.67	1.96	-0.29	0.64	0.79	78	78	Polyene Phosphatidylcholine Capsules	1.368 g/d	Y	Add-on	-1	MD	-0.29	0.29	TRUE		Improvement (TE>0)
LO-2025-0052	ZJ-2025-003	Custom formula	Danzhi Tiaozhi Formula	12	O-2025-010	LDL-C	mmol/L	LowerBetter	MD	DOC-004		＜0.05	3.99	0.73	4.1	0.87	2.81	2.88	-0.07	0.57	0.68	78	78	Polyene Phosphatidylcholine Capsules	1.368 g/d	Y	Add-on	-1	MD	-0.07	0.07	TRUE		Improvement (TE>0)
LO-2025-0053	ZJ-2025-003	Custom formula	Danzhi Tiaozhi Formula	12	O-2025-011	HDL-C	mmol/L	HigherBetter	MD	DOC-004		＜0.05	1.07	3.12	1.1	0.32	1.49	1.1	0.39	0.24	0.32	78	78	Polyene Phosphatidylcholine Capsules	1.368 g/d	Y	Add-on	1	MD	0.39	0.39	TRUE		Improvement (TE>0)
LO-2025-0054	ZJ-2025-003	Custom formula	Danzhi Tiaozhi Formula	12	O-2025-017	BMI	kg·m-2	LowerBetter	MD	DOC-004		＜0.05	27.44	1.55	27.47	1.06	26.75	27.31	-0.56	1.14	1.25	78	78	Polyene Phosphatidylcholine Capsules	1.368 g/d	Y	Add-on	-1	MD	-0.56	0.56	TRUE		Improvement (TE>0)
LO-2025-0055	ZJ-2025-003	Custom formula	Danzhi Tiaozhi Formula	12	O-2025-022	HOMA-IR		LowerBetter	MD	DOC-004		＜0.05	7.19	4.56	7.1	3.23	3.69	4.66	-0.97	2.2	2.74	78	78	Polyene Phosphatidylcholine Capsules	1.368 g/d	Y	Add-on	-1	MD	-0.97	0.97	TRUE		Improvement (TE>0)
LO-2025-0056	ZJ-2025-003	Custom formula	Danzhi Tiaozhi Formula	12	O-2025-001	Score of Primary Symptoms of TCM Syndrome	point	LowerBetter	MD	DOC-004		＜0.05	2.36	1.79	2.51	1.68	1.54	2.07	-0.53	1.26	1.45	78	78	Polyene Phosphatidylcholine Capsules	1.368 g/d	Y	Add-on	-1	MD	-0.53	0.53	TRUE		Improvement (TE>0)
LO-2025-0057	ZJ-2025-003	Custom formula	Danzhi Tiaozhi Formula	12	O-2025-134	Score of Secondary Symptoms of TCM Syndrome	point	LowerBetter	MD	DOC-004		＜0.05	6.18	3.73	6.22	3.64	4.83	3.41	1.42	3.29	2.6	78	78	Polyene Phosphatidylcholine Capsules	1.368 g/d	Y	Add-on	-1	MD	1.42	-1.42	FALSE		Worsening/No improvement (TE≤0)
LO-2025-0058	ZJ-2025-004	Custom formula	Shuangye Powder	12	O-2025-142	Obesity	point	LowerBetter	MD	DOC-005		＜0.05	2.28	0.4	2.27	0.39	0.19	0.58	-0.39	0.04	0.12	40	40	Metformin Hydrochloride Tablets / Atorvastatin Calcium Tablets / Polyene Phosphatidylcholine Capsules	2.878g/d	Y	Add-on	-1	MD	-0.39	0.39	TRUE		Improvement (TE>0)
LO-2025-0059	ZJ-2025-004	Custom formula	Shuangye Powder	12	O-2025-143	Heavy Sensation of Limbs	point	LowerBetter	MD	DOC-005		＜0.05	2.11	0.43	2.1	0.45	0.18	0.57	-0.39	0.06	0.11	40	40	Metformin Hydrochloride Tablets / Atorvastatin Calcium Tablets / Polyene Phosphatidylcholine Capsules	2.878g/d	Y	Add-on	-1	MD	-0.39	0.39	TRUE		Improvement (TE>0)
LO-2025-0060	ZJ-2025-004	Custom formula	Shuangye Powder	12	O-2025-144	Shortness of Breath and Lethargy	point	LowerBetter	MD	DOC-005		＜0.05	2.01	0.33	2.02	0.32	0.19	0.55	-0.36	0.07	0.16	40	40	Metformin Hydrochloride Tablets / Atorvastatin Calcium Tablets / Polyene Phosphatidylcholine Capsules	2.878g/d	Y	Add-on	-1	MD	-0.36	0.36	TRUE		Improvement (TE>0)
LO-2025-0061	ZJ-2025-004	Custom formula	Shuangye Powder	12	O-2025-145	Chest Oppression with Stabbing Pain	point	LowerBetter	MD	DOC-005		＜0.05	2.45	0.22	2.44	0.21	0.21	0.6	-0.39	0.08	0.21	40	40	Metformin Hydrochloride Tablets / Atorvastatin Calcium Tablets / Polyene Phosphatidylcholine Capsules	2.878g/d	Y	Add-on	-1	MD	-0.39	0.39	TRUE		Improvement (TE>0)
LO-2025-0062	ZJ-2025-004	Custom formula	Shuangye Powder	12	O-2025-146	Abdominal Distension and Anorexia	point	LowerBetter	MD	DOC-005		＜0.05	2.62	0.19	2.61	0.2	0.2	0.58	-0.38	0.09	0.19	40	40	Metformin Hydrochloride Tablets / Atorvastatin Calcium Tablets / Polyene Phosphatidylcholine Capsules	2.878g/d	Y	Add-on	-1	MD	-0.38	0.38	TRUE		Improvement (TE>0)
LO-2025-0063	ZJ-2025-004	Custom formula	Shuangye Powder	12	O-2025-002	FBG	mmol/L	LowerBetter	MD	DOC-005		＜0.05	8.74	1.59	8.67	1.64	6.44	7.56	-1.12	0.57	0.89	40	40	Metformin Hydrochloride Tablets / Atorvastatin Calcium Tablets / Polyene Phosphatidylcholine Capsules	2.878g/d	Y	Add-on	-1	MD	-1.12	1.12	TRUE		Improvement (TE>0)
LO-2025-0064	ZJ-2025-004	Custom formula	Shuangye Powder	12	O-2025-003	2hBG	mmol/L	LowerBetter	MD	DOC-005		＜0.05	12.45	1.68	12.44	1.71	8.21	9.6	-1.39	1.18	1.21	40	40	Metformin Hydrochloride Tablets / Atorvastatin Calcium Tablets / Polyene Phosphatidylcholine Capsules	2.878g/d	Y	Add-on	-1	MD	-1.39	1.39	TRUE		Improvement (TE>0)
LO-2025-0065	ZJ-2025-004	Custom formula	Shuangye Powder	12	O-2025-004	HbA1c	%	LowerBetter	MD	DOC-005		＜0.05	9.88	1.79	9.91	1.78	6.29	7.58	-1.29	0.59	0.89	40	40	Metformin Hydrochloride Tablets / Atorvastatin Calcium Tablets / Polyene Phosphatidylcholine Capsules	2.878g/d	Y	Add-on	-1	MD	-1.29	1.29	TRUE		Improvement (TE>0)
LO-2025-0066	ZJ-2025-004	Custom formula	Shuangye Powder	12	O-2025-005	ALT	U/L	LowerBetter	MD	DOC-005		＜0.05	66.98	21.29	66.96	21.17	33.19	48.58	-15.39	17.04	19.12	40	40	Metformin Hydrochloride Tablets / Atorvastatin Calcium Tablets / Polyene Phosphatidylcholine Capsules	2.878g/d	Y	Add-on	-1	MD	-15.39	15.39	TRUE		Improvement (TE>0)
LO-2025-0067	ZJ-2025-004	Custom formula	Shuangye Powder	12	O-2025-006	AST	U/L	LowerBetter	MD	DOC-005		＜0.05	62.81	20.43	62.85	20.41	36.18	48.57	-12.39	20.06	20.11	40	40	Metformin Hydrochloride Tablets / Atorvastatin Calcium Tablets / Polyene Phosphatidylcholine Capsules	2.878g/d	Y	Add-on	-1	MD	-12.39	12.39	TRUE		Improvement (TE>0)
LO-2025-0068	ZJ-2025-004	Custom formula	Shuangye Powder	12	O-2025-007	GGT	U/L	LowerBetter	MD	DOC-005		＜0.05	55.91	20.23	56.02	20.32	25.19	40.55	-15.36	16.07	18.16	40	40	Metformin Hydrochloride Tablets / Atorvastatin Calcium Tablets / Polyene Phosphatidylcholine Capsules	2.878g/d	Y	Add-on	-1	MD	-15.36	15.36	TRUE		Improvement (TE>0)
LO-2025-0069	ZJ-2025-004	Custom formula	Shuangye Powder	12	O-2025-008	TC	mmol/L	LowerBetter	MD	DOC-005		＜0.05	6.83	0.62	6.85	0.63	4.31	5.2	-0.89	0.42	0.59	40	40	Metformin Hydrochloride Tablets / Atorvastatin Calcium Tablets / Polyene Phosphatidylcholine Capsules	2.878g/d	Y	Add-on	-1	MD	-0.89	0.89	TRUE		Improvement (TE>0)
LO-2025-0070	ZJ-2025-004	Custom formula	Shuangye Powder	12	O-2025-009	TG	mmol/L	LowerBetter	MD	DOC-005		＜0.05	3.82	0.42	3.89	0.46	1.19	2.49	-1.3	0.47	0.29	40	40	Metformin Hydrochloride Tablets / Atorvastatin Calcium Tablets / Polyene Phosphatidylcholine Capsules	2.878g/d	Y	Add-on	-1	MD	-1.3	1.3	TRUE		Improvement (TE>0)
LO-2025-0071	ZJ-2025-004	Custom formula	Shuangye Powder	12	O-2025-010	LDL-C	mmol/L	LowerBetter	MD	DOC-005		＜0.05	4.29	0.59	4.25	0.52	2.43	3.34	-0.91	0.33	0.42	40	40	Metformin Hydrochloride Tablets / Atorvastatin Calcium Tablets / Polyene Phosphatidylcholine Capsules	2.878g/d	Y	Add-on	-1	MD	-0.91	0.91	TRUE		Improvement (TE>0)
LO-2025-0072	ZJ-2025-004	Custom formula	Shuangye Powder	12	O-2025-011	HDL-C	mmol/L	HigherBetter	MD	DOC-005		＜0.05	1.26	0.23	1.25	0.21	1.26	1.47	-0.21	0.23	0.22	40	40	Metformin Hydrochloride Tablets / Atorvastatin Calcium Tablets / Polyene Phosphatidylcholine Capsules	2.878g/d	Y	Add-on	1	MD	-0.21	-0.21	FALSE		Worsening/No improvement (TE≤0)
LO-2025-0073	ZJ-2025-004	Custom formula	Shuangye Powder	12	O-2025-018	FINS	μU/mL	LowerBetter	MD	DOC-005		＜0.05	132.98	48.53	134.12	48.76	101.69	126.29	-24.6	62.41	65.95	40	40	Metformin Hydrochloride Tablets / Atorvastatin Calcium Tablets / Polyene Phosphatidylcholine Capsules	2.878g/d	Y	Add-on	-1	MD	-24.6	24.6	TRUE		Improvement (TE>0)
LO-2025-0074	ZJ-2025-004	Custom formula	Shuangye Powder	12	O-2025-022	HOMA-IR		LowerBetter	MD	DOC-005		＜0.05	5.79	2.37	5.78	2.35	4.52	5.31	-0.79	2.43	2.89	40	40	Metformin Hydrochloride Tablets / Atorvastatin Calcium Tablets / Polyene Phosphatidylcholine Capsules	2.878g/d	Y	Add-on	-1	MD	-0.79	0.79	TRUE		Improvement (TE>0)
LO-2025-0075	ZJ-2025-004	Custom formula	Shuangye Powder	12	O-2025-138	NAFLD Ultrasound Grade: Mild	case	LowerBetter	OR	DOC-005		＜0.05	12	30	13	32.5	6	8	-2	15	20	40	40	Metformin Hydrochloride Tablets / Atorvastatin Calcium Tablets / Polyene Phosphatidylcholine Capsules	2.878g/d	Y	Add-on		ln(OR)				Invalid OR (<=0)
LO-2025-0076	ZJ-2025-004	Custom formula	Shuangye Powder	12	O-2025-139	NAFLD Ultrasound Grade: Moderate	case	LowerBetter	OR	DOC-005		＜0.05	18	45	17	42.5	9	10	-1	22	25	40	40	Metformin Hydrochloride Tablets / Atorvastatin Calcium Tablets / Polyene Phosphatidylcholine Capsules	2.878g/d	Y	Add-on		ln(OR)				Invalid OR (<=0)
LO-2025-0077	ZJ-2025-004	Custom formula	Shuangye Powder	12	O-2025-140	NAFLD Ultrasound Grade: Severe	case	LowerBetter	OR	DOC-005		＜0.05	10	25	10	25	5	8	-3	12.5	20	40	40	Metformin Hydrochloride Tablets / Atorvastatin Calcium Tablets / Polyene Phosphatidylcholine Capsules	2.878g/d	Y	Add-on		ln(OR)				Invalid OR (<=0)
LO-2025-0078	ZJ-2025-004	Custom formula	Shuangye Powder	12	O-2025-141	NAFLD Ultrasound Grade: Normal	case	LowerBetter	OR	DOC-005		＜0.05	0	0	0	0	20	14	6	50	35	40	40	Metformin Hydrochloride Tablets / Atorvastatin Calcium Tablets / Polyene Phosphatidylcholine Capsules	2.878g/d	Y	Add-on	-1	ln(OR)	1.79176	-1.79176	FALSE		Worsening/No improvement (TE≤0)
LO-2025-0079	ZJ-2025-005	Custom formula	Jianpi Xiaozhi Formula	12	O-2025-147	Dry and Sticky Mouth	point	LowerBetter	MD	DOC-006		＜0.05	4.53	1.14	4.47	1.22	2.43	3.07	-0.64	1.04	1.11	30	30	Atorvastatin Calcium Tablets	0.01g/d	Y	Add-on	-1	MD	-0.64	0.64	TRUE		Improvement (TE>0)
LO-2025-0080	ZJ-2025-005	Custom formula	Jianpi Xiaozhi Formula	12	O-2025-135	Lassitude and Fatigue	point	LowerBetter	MD	DOC-006		＜0.05	3.93	1.36	4.03	1.25	2.13	2.87	-0.74	1.33	1.43	30	30	Atorvastatin Calcium Tablets	0.01g/d	Y	Add-on	-1	MD	-0.74	0.74	TRUE		Improvement (TE>0)
LO-2025-0081	ZJ-2025-005	Custom formula	Jianpi Xiaozhi Formula	12	O-2025-148	Epigastric and Abdominal Distension	point	LowerBetter	MD	DOC-006		＜0.05	3.83	1.37	3.77	1.36	1.6	2.3	-0.7	1.04	1.12	30	30	Atorvastatin Calcium Tablets	0.01g/d	Y	Add-on	-1	MD	-0.7	0.7	TRUE		Improvement (TE>0)
LO-2025-0082	ZJ-2025-005	Custom formula	Jianpi Xiaozhi Formula	12	O-2025-149	Numbness of Limbs	point	LowerBetter	MD	DOC-006		＜0.05	4.07	1.44	4.13	1.25	1.8	2.67	-0.87	1.22	1.37	30	30	Atorvastatin Calcium Tablets	0.01g/d	Y	Add-on	-1	MD	-0.87	0.87	TRUE		Improvement (TE>0)
LO-2025-0083	ZJ-2025-005	Custom formula	Jianpi Xiaozhi Formula	12	O-2025-150	Chest Oppression and Shortness of Breath	point	LowerBetter	MD	DOC-006		＜0.05	3.8	1.32	3.77	1.45	2.07	2.3	-0.23	1.32	1.37	30	30	Atorvastatin Calcium Tablets	0.01g/d	Y	Add-on	-1	MD	-0.23	0.23	TRUE		Improvement (TE>0)
LO-2025-0084	ZJ-2025-005	Custom formula	Jianpi Xiaozhi Formula	12	O-2025-002	FBG	mmol/L	LowerBetter	MD	DOC-006		＜0.05	9	3.48	7.62	2.35	6.48	7.07	-0.59	1.14	0.92	30	30	Atorvastatin Calcium Tablets	0.01g/d	Y	Add-on	-1	MD	-0.59	0.59	TRUE		Improvement (TE>0)
LO-2025-0085	ZJ-2025-005	Custom formula	Jianpi Xiaozhi Formula	12	O-2025-004	HbA1c	%	LowerBetter	MD	DOC-006		＜0.05	8.45	1.79	7.84	1.87	6.72	7.24	-0.52	0.66	0.98	30	30	Atorvastatin Calcium Tablets	0.01g/d	Y	Add-on	-1	MD	-0.52	0.52	TRUE		Improvement (TE>0)
LO-2025-0086	ZJ-2025-005	Custom formula	Jianpi Xiaozhi Formula	12	O-2025-005	ALT	U/L	LowerBetter	MD	DOC-006		＜0.05	27.79	12.67	26.13	10.54	21.83	25.57	-3.74	5.78	8.36	30	30	Atorvastatin Calcium Tablets	0.01g/d	Y	Add-on	-1	MD	-3.74	3.74	TRUE		Improvement (TE>0)
LO-2025-0087	ZJ-2025-005	Custom formula	Jianpi Xiaozhi Formula	12	O-2025-006	AST	U/L	LowerBetter	MD	DOC-006		＜0.05	20.58	6.03	21.33	6.09	20.9	22.33	-1.43	3.3	4.3	30	30	Atorvastatin Calcium Tablets	0.01g/d	Y	Add-on	-1	MD	-1.43	1.43	TRUE		Improvement (TE>0)
LO-2025-0088	ZJ-2025-005	Custom formula	Jianpi Xiaozhi Formula	12	O-2025-007	GGT	U/L	LowerBetter	MD	DOC-006		＜0.05	42.67	24.36	35.27	19.31	36.63	36.47	0.16	13.18	14.99	30	30	Atorvastatin Calcium Tablets	0.01g/d	Y	Add-on	-1	MD	0.16	-0.16	FALSE		Worsening/No improvement (TE≤0)
LO-2025-0089	ZJ-2025-005	Custom formula	Jianpi Xiaozhi Formula	12	O-2025-008	TC	mmol/L	LowerBetter	MD	DOC-006		＜0.05	5.09	1.06	5.02	1.24	3.49	3.95	-0.46	0.83	0.86	30	30	Atorvastatin Calcium Tablets	0.01g/d	Y	Add-on	-1	MD	-0.46	0.46	TRUE		Improvement (TE>0)
LO-2025-0090	ZJ-2025-005	Custom formula	Jianpi Xiaozhi Formula	12	O-2025-009	TG	mmol/L	LowerBetter	MD	DOC-006		＜0.05	3.39	2.02	3.35	1.57	2.04	2.62	-0.58	0.62	0.85	30	30	Atorvastatin Calcium Tablets	0.01g/d	Y	Add-on	-1	MD	-0.58	0.58	TRUE		Improvement (TE>0)
LO-2025-0091	ZJ-2025-005	Custom formula	Jianpi Xiaozhi Formula	12	O-2025-010	LDL-C	mmol/L	LowerBetter	MD	DOC-006		＜0.05	3.27	0.79	3.19	0.78	2.07	2.62	-0.55	0.46	0.52	30	30	Atorvastatin Calcium Tablets	0.01g/d	Y	Add-on	-1	MD	-0.55	0.55	TRUE		Improvement (TE>0)
LO-2025-0092	ZJ-2025-005	Custom formula	Jianpi Xiaozhi Formula	12	O-2025-011	HDL-C	mmol/L	HigherBetter	MD	DOC-006		＜0.05	1.11	0.26	1.22	0.33	1.36	1.23	0.13	0.17	0.18	30	30	Atorvastatin Calcium Tablets	0.01g/d	Y	Add-on	1	MD	0.13	0.13	TRUE		Improvement (TE>0)
LO-2025-0093	ZJ-2025-005	Custom formula	Jianpi Xiaozhi Formula	12	O-2025-022	HOMA-IR		LowerBetter	MD	DOC-006		＜0.05	5.45	4.04	4.49	2.57	2.88	3.58	-0.7	0.96	1.09	30	30	Atorvastatin Calcium Tablets	0.01g/d	Y	Add-on	-1	MD	-0.7	0.7	TRUE		Improvement (TE>0)
LO-2025-0094	ZJ-2025-005	Custom formula	Jianpi Xiaozhi Formula	12	O-2025-017	BMI	kg·m-2	LowerBetter	MD	DOC-006		＜0.05	26.23	2.97	27.81	3.41	25.58	27.05	-1.47	2.76	2.47	30	30	Atorvastatin Calcium Tablets	0.01g/d	Y	Add-on	-1	MD	-1.47	1.47	TRUE		Improvement (TE>0)
LO-2025-0095	ZJ-2025-005	Custom formula	Jianpi Xiaozhi Formula	12	O-2025-023	WC	cm	LowerBetter	MD	DOC-006		＜0.05	95.3	7.14	97.27	9.75	93.3	96.67	-3.37	6.59	9.03	30	30	Atorvastatin Calcium Tablets	0.01g/d	Y	Add-on	-1	MD	-3.37	3.37	TRUE		Improvement (TE>0)
LO-2025-0096	ZJ-2025-005	Custom formula	Jianpi Xiaozhi Formula	12	O-2025-024	BUN	mmol/L	LowerBetter	MD	DOC-006		＜0.05	5.88	1.44	6.11	1.12	5.88	6.06	-0.18	1.44	0.85	30	30	Atorvastatin Calcium Tablets	0.01g/d	Y	Add-on	-1	MD	-0.18	0.18	TRUE		Improvement (TE>0)
LO-2025-0097	ZJ-2025-005	Custom formula	Jianpi Xiaozhi Formula	12	O-2025-025	Scr	μmol·L	LowerBetter	MD	DOC-006		＜0.05	65.72	18.23	69.97	18.56	65.72	68.79	-3.07	18.23	17.24	30	30	Atorvastatin Calcium Tablets	0.01g/d	Y	Add-on	-1	MD	-3.07	3.07	TRUE		Improvement (TE>0)
LO-2025-0098	ZJ-2025-005	Custom formula	Jianpi Xiaozhi Formula	12	O-2025-026	UA	μmol·L	LowerBetter	MD	DOC-006		＜0.05	367.2	128.24	264.13	62.6	352.2	355.1	-2.9	82.33	64.8	30	30	Atorvastatin Calcium Tablets	0.01g/d	Y	Add-on	-1	MD	-2.9	2.9	TRUE		Improvement (TE>0)
LO-2025-0099	ZJ-2025-005	Custom formula	Jianpi Xiaozhi Formula	12	O-2025-027	IL－1β	ng·L	LowerBetter	MD	DOC-006		＜0.05	90.54	3.19	90.45	2.97	50.52	59.78	-9.26	3.18	5.37	30	30	Atorvastatin Calcium Tablets	0.01g/d	Y	Add-on	-1	MD	-9.26	9.26	TRUE		Improvement (TE>0)
LO-2025-0100	ZJ-2025-005	Custom formula	Jianpi Xiaozhi Formula	12	O-2025-028	TNF－α	pg·mL	LowerBetter	MD	DOC-006		＜0.05	43.88	3.51	42.78	4.48	21.77	32.99	-11.22	3.16	4.44	30	30	Atorvastatin Calcium Tablets	0.01g/d	Y	Add-on	-1	MD	-11.22	11.22	TRUE		Improvement (TE>0)
LO-2025-0101	ZJ-2025-005	Custom formula	Jianpi Xiaozhi Formula	12	O-2025-029	HMGB1	ng·ml	LowerBetter	MD	DOC-006		＜0.05	55.93	4.19	54.42	3.93	30.89	40.29	-9.4	4.01	3.85	30	30	Atorvastatin Calcium Tablets	0.01g/d	Y	Add-on	-1	MD	-9.4	9.4	TRUE		Improvement (TE>0)
LO-2025-0102	ZJ-2025-005	Custom formula	Jianpi Xiaozhi Formula	12	O-2025-030	TLR4	ng·ml	LowerBetter	MD	DOC-006		＜0.05	21.7	2.37	21.13	2.34	14.33	17.07	-2.74	2.46	2.88	30	30	Atorvastatin Calcium Tablets	0.01g/d	Y	Add-on	-1	MD	-2.74	2.74	TRUE		Improvement (TE>0)
LO-2025-0103	JD-2025-002	Classic formula	Banxia Xiexin Formula	4	O-2025-002	FBG	mmol/L	LowerBetter	MD	DOC-007		＞0.05	8.75	1.25	8.81	1.33	5.6	5.51	0.09	0.82	0.76	50	50	Repaglinide / Empagliflozin / Dapagliflozin / Metformin / Acarbose / Atorvastatin / Rosuvastatin / Fenofibrate	NR	Y	Add-on	-1	MD	0.09	-0.09	FALSE		Worsening/No improvement (TE≤0)
LO-2025-0104	JD-2025-002	Classic formula	Banxia Xiexin Formula	4	O-2025-003	2hBG	mmol/L	LowerBetter	MD	DOC-007		＞0.05	18.09	3.55	17.31	3.46	11.09	10.25	0.84	2.38	2.57	50	50	Repaglinide / Empagliflozin / Dapagliflozin / Metformin / Acarbose / Atorvastatin / Rosuvastatin / Fenofibrate	NR	Y	Add-on	-1	MD	0.84	-0.84	FALSE		Worsening/No improvement (TE≤0)
LO-2025-0105	JD-2025-002	Classic formula	Banxia Xiexin Formula	4	O-2025-004	HbA1c	%	LowerBetter	MD	DOC-007		＞0.05	102.9	1.71	10.57	1.69	6.69	6.55	0.14	0.62	0.59	50	50	Repaglinide / Empagliflozin / Dapagliflozin / Metformin / Acarbose / Atorvastatin / Rosuvastatin / Fenofibrate	NR	Y	Add-on	-1	MD	0.14	-0.14	FALSE		Worsening/No improvement (TE≤0)
LO-2025-0106	JD-2025-002	Classic formula	Banxia Xiexin Formula	4	O-2025-005	ALT	U/L	LowerBetter	MD	DOC-007		＜0.05	97.09	25.51	95.71	22.37	45.17	65.29	-20.12	10.42	14.35	50	50	Repaglinide / Empagliflozin / Dapagliflozin / Metformin / Acarbose / Atorvastatin / Rosuvastatin / Fenofibrate	NR	Y	Add-on	-1	MD	-20.12	20.12	TRUE		Improvement (TE>0)
LO-2025-0107	JD-2025-002	Classic formula	Banxia Xiexin Formula	4	O-2025-006	AST	U/L	LowerBetter	MD	DOC-007		＜0.05	116.57	110.23	38.74	36.87	51.29	69.23	-17.94	11.92	17.69	50	50	Repaglinide / Empagliflozin / Dapagliflozin / Metformin / Acarbose / Atorvastatin / Rosuvastatin / Fenofibrate	NR	Y	Add-on	-1	MD	-17.94	17.94	TRUE		Improvement (TE>0)
LO-2025-0108	JD-2025-002	Classic formula	Banxia Xiexin Formula	4	O-2025-008	TC	mmol/L	LowerBetter	MD	DOC-007		＜0.05	8.81	1.63	8.56	1.57	4.91	6.34	-1.43	0.73	0.99	50	50	Repaglinide / Empagliflozin / Dapagliflozin / Metformin / Acarbose / Atorvastatin / Rosuvastatin / Fenofibrate	NR	Y	Add-on	-1	MD	-1.43	1.43	TRUE		Improvement (TE>0)
LO-2025-0109	JD-2025-002	Classic formula	Banxia Xiexin Formula	4	O-2025-009	TG	mmol/L	LowerBetter	MD	DOC-007		＜0.05	3.72	1.2	3.62	1.17	1.92	2.56	-0.64	0.4	0.62	50	50	Repaglinide / Empagliflozin / Dapagliflozin / Metformin / Acarbose / Atorvastatin / Rosuvastatin / Fenofibrate	NR	Y	Add-on	-1	MD	-0.64	0.64	TRUE		Improvement (TE>0)
LO-2025-0110	JD-2025-003	Classic formula	Modified Erchen Formula	8	O-2025-002	FBG	mmol/L	LowerBetter	MD	DOC-008	0.014	＜0.05	8.61	0.9	8.63	1.1	5.78	6.26	-0.48	0.94	0.96	30	30	Metformin Hydrochloride Tablets / Polyene Phosphatidylcholine Capsules	2.368g/d	Y	Add-on	-1	MD	-0.48	0.48	TRUE		Improvement (TE>0)
LO-2025-0111	JD-2025-003	Classic formula	Modified Erchen Formula	8	O-2025-003	2hBG	mmol/L	LowerBetter	MD	DOC-008	0	＜0.05	11.73	1.51	11.49	1.36	7.57	8.89	-1.32	1.18	1.06	30	30	Metformin Hydrochloride Tablets / Polyene Phosphatidylcholine Capsules	2.368g/d	Y	Add-on	-1	MD	-1.32	1.32	TRUE		Improvement (TE>0)
LO-2025-0112	JD-2025-003	Classic formula	Modified Erchen Formula	8	O-2025-004	HbA1c	%	LowerBetter	MD	DOC-008	0	＜0.05	10.01	0.82	9.85	0.76	6.49	7.49	-1	0.93	1.09	30	30	Metformin Hydrochloride Tablets / Polyene Phosphatidylcholine Capsules	2.368g/d	Y	Add-on	-1	MD	-1	1	TRUE		Improvement (TE>0)
LO-2025-0113	JD-2025-003	Classic formula	Modified Erchen Formula	8	O-2025-005	ALT	U/L	LowerBetter	MD	DOC-008	0	＜0.05	44.23	8.61	43.25	8.82	21.46	28.66	-7.2	6.15	7.81	30	30	Metformin Hydrochloride Tablets / Polyene Phosphatidylcholine Capsules	2.368g/d	Y	Add-on	-1	MD	-7.2	7.2	TRUE		Improvement (TE>0)
LO-2025-0114	JD-2025-003	Classic formula	Modified Erchen Formula	8	O-2025-006	AST	U/L	LowerBetter	MD	DOC-008	0.002	＜0.05	46.02	8.65	45.12	6.1	24.15	29.63	-5.48	5.46	7.71	30	30	Metformin Hydrochloride Tablets / Polyene Phosphatidylcholine Capsules	2.368g/d	Y	Add-on	-1	MD	-5.48	5.48	TRUE		Improvement (TE>0)
LO-2025-0115	JD-2025-003	Classic formula	Modified Erchen Formula	8	O-2025-008	TC	mmol/L	LowerBetter	MD	DOC-008	0	＜0.05	6.56	0.94	6.6	1.18	3.7	4.58	-0.88	0.8	0.77	30	30	Metformin Hydrochloride Tablets / Polyene Phosphatidylcholine Capsules	2.368g/d	Y	Add-on	-1	MD	-0.88	0.88	TRUE		Improvement (TE>0)
LO-2025-0116	JD-2025-003	Classic formula	Modified Erchen Formula	8	O-2025-009	TG	mmol/L	LowerBetter	MD	DOC-008	0.002	＜0.05	2.82	0.49	2.86	0.48	1.76	2.05	-0.29	0.41	0.37	30	30	Metformin Hydrochloride Tablets / Polyene Phosphatidylcholine Capsules	2.368g/d	Y	Add-on	-1	MD	-0.29	0.29	TRUE		Improvement (TE>0)
LO-2025-0117	JD-2025-003	Classic formula	Modified Erchen Formula	8	O-2025-010	LDL-C	mmol/L	LowerBetter	MD	DOC-008	0	＜0.05	3.54	0.36	3.54	0.3	2.42	2.81	-0.39	0.28	0.32	30	30	Metformin Hydrochloride Tablets / Polyene Phosphatidylcholine Capsules	2.368g/d	Y	Add-on	-1	MD	-0.39	0.39	TRUE		Improvement (TE>0)
LO-2025-0118	JD-2025-003	Classic formula	Modified Erchen Formula	8	O-2025-018	FINS	μU/mL	LowerBetter	MD	DOC-008	0.183	＜0.05	13.69	5.11	13.97	5.96	9.03	10.14	-1.11	2.9	3.76	30	30	Metformin Hydrochloride Tablets / Polyene Phosphatidylcholine Capsules	2.368g/d	Y	Add-on	-1	MD	-1.11	1.11	TRUE		Improvement (TE>0)
LO-2025-0119	JD-2025-003	Classic formula	Modified Erchen Formula	8	O-2025-022	HOMA-IR		LowerBetter	MD	DOC-008	0.035	＜0.05	5.26	2.21	5.49	2.95	2.31	2.88	-0.57	1.39	0.79	30	30	Metformin Hydrochloride Tablets / Polyene Phosphatidylcholine Capsules	2.368g/d	Y	Add-on	-1	MD	-0.57	0.57	TRUE		Improvement (TE>0)
LO-2025-0120	JD-2025-003	Classic formula	Modified Erchen Formula	8	O-2025-031	APN	mg/L	HigherBetter	MD	DOC-008	0	＜0.05	4.53	0.84	4.58	0.69	7.26	6.05	1.21	0.94	0.83	30	30	Metformin Hydrochloride Tablets / Polyene Phosphatidylcholine Capsules	2.368g/d	Y	Add-on	1	MD	1.21	1.21	TRUE		Improvement (TE>0)
LO-2025-0121	JD-2025-003	Classic formula	Modified Erchen Formula	8	O-2025-138	NAFLD Ultrasound Grade: Mild	case	LowerBetter	OR	DOC-008		＜0.05	9		7		16	12	4			30	30	Metformin Hydrochloride Tablets / Polyene Phosphatidylcholine Capsules	2.368g/d	Y	Add-on	-1	ln(OR)	1.38629	-1.38629	FALSE		Worsening/No improvement (TE≤0)
LO-2025-0122	JD-2025-003	Classic formula	Modified Erchen Formula	8	O-2025-139	NAFLD Ultrasound Grade: Moderate	case	LowerBetter	OR	DOC-008		＜0.05	16		17		9	14	-5			30	30	Metformin Hydrochloride Tablets / Polyene Phosphatidylcholine Capsules	2.368g/d	Y	Add-on		ln(OR)				Invalid OR (<=0)
LO-2025-0123	JD-2025-003	Classic formula	Modified Erchen Formula	8	O-2025-140	NAFLD Ultrasound Grade: Severe	case	LowerBetter	OR	DOC-008		＜0.05	5		6		0	2	-2			30	30	Metformin Hydrochloride Tablets / Polyene Phosphatidylcholine Capsules	2.368g/d	Y	Add-on		ln(OR)				Invalid OR (<=0)
LO-2025-0124	JD-2025-003	Classic formula	Modified Erchen Formula	8	O-2025-141	NAFLD Ultrasound Grade: Normal	case	HigherBetter	OR	DOC-008		＜0.05	0		0		5	2	3			30	30	Metformin Hydrochloride Tablets / Polyene Phosphatidylcholine Capsules	2.368g/d	Y	Add-on	1	ln(OR)	1.09861	1.09861	TRUE		Improvement (TE>0)
LO-2025-0125	ZJ-2025-006	Custom formula	Yiqi Jianpi Formula	12	O-2025-002	FBG	mmol/L	LowerBetter	MD	DOC-009		＜0.05	8.72	1.27	8.87	1.18	6.03	6.86	-0.83	0.59	1.17	34	34	Shuangping (Pioglitazone Hydrochloride 15 mg + Metformin Hydrochloride 500 mg)	1.03 g/d	Y	Add-on	-1	MD	-0.83	0.83	TRUE		Improvement (TE>0)
LO-2025-0126	ZJ-2025-006	Custom formula	Yiqi Jianpi Formula	12	O-2025-004	HbA1c	%	LowerBetter	MD	DOC-009		＜0.05	8.51	1.09	8.42	1.12	6.14	7.23	-1.09	0.66	1.04	34	34	Shuangping (Pioglitazone Hydrochloride 15 mg + Metformin Hydrochloride 500 mg)	1.03 g/d	Y	Add-on	-1	MD	-1.09	1.09	TRUE		Improvement (TE>0)
LO-2025-0127	ZJ-2025-006	Custom formula	Yiqi Jianpi Formula	12	O-2025-005	ALT	U/L	LowerBetter	MD	DOC-009		＜0.05	70.8	8.24	71.4	8.72	44.66	60.14	-15.48	3.93	5.43	34	34	Shuangping (Pioglitazone Hydrochloride 15 mg + Metformin Hydrochloride 500 mg)	1.03 g/d	Y	Add-on	-1	MD	-15.48	15.48	TRUE		Improvement (TE>0)
LO-2025-0128	ZJ-2025-006	Custom formula	Yiqi Jianpi Formula	12	O-2025-006	AST	U/L	LowerBetter	MD	DOC-009		＜0.05	68.4	7.31	66.95	7.32	43.33	57.17	-13.84	2.99	4.99	34	34	Shuangping (Pioglitazone Hydrochloride 15 mg + Metformin Hydrochloride 500 mg)	1.03 g/d	Y	Add-on	-1	MD	-13.84	13.84	TRUE		Improvement (TE>0)
LO-2025-0129	ZJ-2025-006	Custom formula	Yiqi Jianpi Formula	12	O-2025-007	GGT	U/L	LowerBetter	MD	DOC-009		＜0.05	90.57	10.9	92.55	13.37	51.69	61.2	-9.51	3.98	4.66	34	34	Shuangping (Pioglitazone Hydrochloride 15 mg + Metformin Hydrochloride 500 mg)	1.03 g/d	Y	Add-on	-1	MD	-9.51	9.51	TRUE		Improvement (TE>0)
LO-2025-0130	ZJ-2025-006	Custom formula	Yiqi Jianpi Formula	12	O-2025-018	FINS	μU/mL	LowerBetter	MD	DOC-009		＜0.05	35.2	2.73	35.04	3.18	23.85	30.57	-6.72	2.23	3.35	34	34	Shuangping (Pioglitazone Hydrochloride 15 mg + Metformin Hydrochloride 500 mg)	1.03 g/d	Y	Add-on	-1	MD	-6.72	6.72	TRUE		Improvement (TE>0)
LO-2025-0131	ZJ-2025-006	Custom formula	Yiqi Jianpi Formula	12	O-2025-022	HOMA-IR		LowerBetter	MD	DOC-009		＜0.05	13.65	2.33	13.82	0.62	6.39	9.33	-2.94	0.87	1.98	34	34	Shuangping (Pioglitazone Hydrochloride 15 mg + Metformin Hydrochloride 500 mg)	1.03 g/d	Y	Add-on	-1	MD	-2.94	2.94	TRUE		Improvement (TE>0)
LO-2025-0132	ZJ-2025-006	Custom formula	Yiqi Jianpi Formula	12	O-2025-151	Ace		HigherBetter	MD	DOC-009		＜0.05	314.51	50.24	312.54	49.67	314.51	329.47	-14.96	50.24	51.27	34	34	Shuangping (Pioglitazone Hydrochloride 15 mg + Metformin Hydrochloride 500 mg)	1.03 g/d	Y	Add-on	1	MD	-14.96	-14.96	FALSE		Worsening/No improvement (TE≤0)
LO-2025-0133	ZJ-2025-006	Custom formula	Yiqi Jianpi Formula	12	O-2025-152	Chaol		HigherBetter	MD	DOC-009		＜0.05	326.85	48.46	331.26	45.92	262.34	348.66	-86.32	54.7	51.08	34	34	Shuangping (Pioglitazone Hydrochloride 15 mg + Metformin Hydrochloride 500 mg)	1.03 g/d	Y	Add-on	1	MD	-86.32	-86.32	FALSE		Worsening/No improvement (TE≤0)
LO-2025-0134	ZJ-2025-006	Custom formula	Yiqi Jianpi Formula	12	O-2025-153	Shannon		HigherBetter	MD	DOC-009		＜0.05	3.09	0.19	3.13	0.21	3.69	3.42	0.27	0.27	0.24	34	34	Shuangping (Pioglitazone Hydrochloride 15 mg + Metformin Hydrochloride 500 mg)	1.03 g/d	Y	Add-on	1	MD	0.27	0.27	TRUE		Improvement (TE>0)
LO-2025-0135	ZJ-2025-006	Custom formula	Yiqi Jianpi Formula	12	O-2025-154	Simpon		LowerBetter	MD	DOC-009		＜0.05	0.8	0.21	0.79	0.16	0.8	0.62	0.18	0.14	0.11	34	34	Shuangping (Pioglitazone Hydrochloride 15 mg + Metformin Hydrochloride 500 mg)	1.03 g/d	Y	Add-on	-1	MD	0.18	-0.18	FALSE		Worsening/No improvement (TE≤0)
LO-2025-0136	ZJ-2025-007	Custom formula	Yixiao Formula	12	O-2025-002	FBG	mmol/L	LowerBetter	MD	DOC-010		＜0.05	9.64	2.52	8.87	2.83	6.44	7.8	-1.36	1.39	2.17	35	35	Hypoglycemic + Lipid-Lowering Drugs (Specific drugs not specified)	NR	Y	Add-on	-1	MD	-1.36	1.36	TRUE		Improvement (TE>0)
LO-2025-0137	ZJ-2025-007	Custom formula	Yixiao Formula	12	O-2025-003	2hBG	mmol/L	LowerBetter	MD	DOC-010		＜0.05	10.7	2.38	10.55	2.73	8.24	9.26	-1.02	1.91	2.78	35	35	Hypoglycemic + Lipid-Lowering Drugs (Specific drugs not specified)	NR	Y	Add-on	-1	MD	-1.02	1.02	TRUE		Improvement (TE>0)
LO-2025-0138	ZJ-2025-007	Custom formula	Yixiao Formula	12	O-2025-004	HbA1c	%	LowerBetter	MD	DOC-010		＜0.05	8.89	2.05	8.19	1.71	6.74	6.89	-0.15	1.41	1.24	35	35	Hypoglycemic + Lipid-Lowering Drugs (Specific drugs not specified)	NR	Y	Add-on	-1	MD	-0.15	0.15	TRUE		Improvement (TE>0)
LO-2025-0139	ZJ-2025-007	Custom formula	Yixiao Formula	12	O-2025-008	TC	mmol/L	LowerBetter	MD	DOC-010		＜0.05	4.56	3.84	4.35	3.59	4.22	4.45	-0.23	3.51	3.6	35	35	Hypoglycemic + Lipid-Lowering Drugs (Specific drugs not specified)	NR	Y	Add-on	-1	MD	-0.23	0.23	TRUE		Improvement (TE>0)
LO-2025-0140	ZJ-2025-007	Custom formula	Yixiao Formula	12	O-2025-009	TG	mmol/L	LowerBetter	MD	DOC-010		＜0.05	2.29	1.62	1.46	1.11	1.55	1.61	-0.06	1.21	1.32	35	35	Hypoglycemic + Lipid-Lowering Drugs (Specific drugs not specified)	NR	Y	Add-on	-1	MD	-0.06	0.06	TRUE		Improvement (TE>0)
LO-2025-0141	ZJ-2025-007	Custom formula	Yixiao Formula	12	O-2025-010	LDL-C	mmol/L	LowerBetter	MD	DOC-010		＜0.05	2.82	2.19	2.49	1.77	2.43	2.66	-0.23	1.96	1.95	35	35	Hypoglycemic + Lipid-Lowering Drugs (Specific drugs not specified)	NR	Y	Add-on	-1	MD	-0.23	0.23	TRUE		Improvement (TE>0)
LO-2025-0142	ZJ-2025-007	Custom formula	Yixiao Formula	12	O-2025-011	HDL-C	mmol/L	HigherBetter	MD	DOC-010		＞0.05	1.19	0.25	1.28	0.38	1.19	1.19	0	0.31	0.32	35	35	Hypoglycemic + Lipid-Lowering Drugs (Specific drugs not specified)	NR	Y	Add-on	1	MD	0	0	FALSE		Worsening/No improvement (TE≤0)
LO-2025-0143	ZJ-2025-007	Custom formula	Yixiao Formula	12	O-2025-033	sdLDL-C	mmol/L	LowerBetter	MD	DOC-010		＜0.05	1.06	0.39	0.88	0.34	0.85	0.98	-0.13	0.32	0.43	35	35	Hypoglycemic + Lipid-Lowering Drugs (Specific drugs not specified)	NR	Y	Add-on	-1	MD	-0.13	0.13	TRUE		Improvement (TE>0)
LO-2025-0144	ZJ-2025-007	Custom formula	Yixiao Formula	12	O-2025-022	HOMA-IR		LowerBetter	MD	DOC-010		＜0.05	5.01	1.99	3.96	2.1	4.29	4.13	0.16	1.87	2.96	35	35	Hypoglycemic + Lipid-Lowering Drugs (Specific drugs not specified)	NR	Y	Add-on	-1	MD	0.16	-0.16	FALSE		Worsening/No improvement (TE≤0)
LO-2025-0145	ZJ-2025-007	Custom formula	Yixiao Formula	12	O-2025-019	CAP	dB/ m	LowerBetter	MD	DOC-010		＜0.05	286.43	35.83	277.69	39.28	275.13	276.86	-1.73	38.15	39.42	35	35	Hypoglycemic + Lipid-Lowering Drugs (Specific drugs not specified)	NR	Y	Add-on	-1	MD	-1.73	1.73	TRUE		Improvement (TE>0)
LO-2025-0146	ZJ-2025-007	Custom formula	Yixiao Formula	12	O-2025-020	LSM	kPa	LowerBetter	MD	DOC-010		＞0.05	5.1	4.6	5.7	4.3	5.3	5.2	0.1	4	4.15	35	35	Hypoglycemic + Lipid-Lowering Drugs (Specific drugs not specified)	NR	Y	Add-on	-1	MD	0.1	-0.1	FALSE		Worsening/No improvement (TE≤0)
LO-2025-0147	ZJ-2025-007	Custom formula	Yixiao Formula	12	O-2025-017	BMI	kg·m-2	LowerBetter	MD	DOC-010		＜0.05	26.93	3.67	25.87	3.39	26.37	25.68	0.69	3.56	3.41	35	35	Hypoglycemic + Lipid-Lowering Drugs (Specific drugs not specified)	NR	Y	Add-on	-1	MD	0.69	-0.69	FALSE		Worsening/No improvement (TE≤0)
LO-2025-0148	ZJ-2025-007	Custom formula	Yixiao Formula	12	O-2025-144	Shortness of Breath and Lethargy	point	LowerBetter	MD	DOC-010		＜0.05	2	2	2	2	2	2	0	0	0	35	35	Hypoglycemic + Lipid-Lowering Drugs (Specific drugs not specified)	NR	Y	Add-on	-1	MD	0	0	FALSE		Worsening/No improvement (TE≤0)
LO-2025-0149	ZJ-2025-007	Custom formula	Yixiao Formula	12	O-2025-155	Lassitude and Weakness	point	LowerBetter	MD	DOC-010		＜0.05	2	2	4	2	2	2	0	2	2	35	35	Hypoglycemic + Lipid-Lowering Drugs (Specific drugs not specified)	NR	Y	Add-on	-1	MD	0	0	FALSE		Worsening/No improvement (TE≤0)
LO-2025-0150	ZJ-2025-007	Custom formula	Yixiao Formula	12	O-2025-156	Thirst with Desire to Drink	point	LowerBetter	MD	DOC-010		＜0.05	4	2	4	2	2	2	0	0	0	35	35	Hypoglycemic + Lipid-Lowering Drugs (Specific drugs not specified)	NR	Y	Add-on	-1	MD	0	0	FALSE		Worsening/No improvement (TE≤0)
LO-2025-0151	ZJ-2025-007	Custom formula	Yixiao Formula	12	O-2025-157	Five-Center Fever (Palms, Soles, and Chest)	point	LowerBetter	MD	DOC-010		＜0.05	2	0	2	0	0	2	-2	0	0	35	35	Hypoglycemic + Lipid-Lowering Drugs (Specific drugs not specified)	NR	Y	Add-on	-1	MD	-2	2	TRUE		Improvement (TE>0)
LO-2025-0152	ZJ-2025-007	Custom formula	Yixiao Formula	12	O-2025-158	Polyphagia with Easy Hunger	point	LowerBetter	MD	DOC-010		＜0.05	0	0	0	0	0	0	0	0	0	35	35	Hypoglycemic + Lipid-Lowering Drugs (Specific drugs not specified)	NR	Y	Add-on	-1	MD	0	0	FALSE		Worsening/No improvement (TE≤0)
LO-2025-0153	ZJ-2025-007	Custom formula	Yixiao Formula	12	O-2025-159	Frequent Urination	point	LowerBetter	MD	DOC-010		＜0.05	2	2	2	2	2	2	0	0	2	35	35	Hypoglycemic + Lipid-Lowering Drugs (Specific drugs not specified)	NR	Y	Add-on	-1	MD	0	0	FALSE		Worsening/No improvement (TE≤0)
LO-2025-0154	ZJ-2025-007	Custom formula	Yixiao Formula	12	O-2025-160	Spontaneous Sweating	point	LowerBetter	MD	DOC-010		＜0.05	2	0	1	0	1	1	0	0	0	35	35	Hypoglycemic + Lipid-Lowering Drugs (Specific drugs not specified)	NR	Y	Add-on	-1	MD	0	0	FALSE		Worsening/No improvement (TE≤0)
LO-2025-0155	ZJ-2025-007	Custom formula	Yixiao Formula	12	O-2025-161	Night Sweating	point	LowerBetter	MD	DOC-010		＜0.05	0	0	0	0	0	0	0	0	0	35	35	Hypoglycemic + Lipid-Lowering Drugs (Specific drugs not specified)	NR	Y	Add-on	-1	MD	0	0	FALSE		Worsening/No improvement (TE≤0)
LO-2025-0156	ZJ-2025-007	Custom formula	Yixiao Formula	12	O-2025-162	Postprandial Abdominal Distension	point	LowerBetter	MD	DOC-010		＜0.05	1	0	1	0	1	1	0	0	0	35	35	Hypoglycemic + Lipid-Lowering Drugs (Specific drugs not specified)	NR	Y	Add-on	-1	MD	0	0	FALSE		Worsening/No improvement (TE≤0)
LO-2025-0157	ZJ-2025-007	Custom formula	Yixiao Formula	12	O-2025-163	Epigastric Oppression	point	LowerBetter	MD	DOC-010		＞0.05	1	0	1	0	0	1	-1	0	0	35	35	Hypoglycemic + Lipid-Lowering Drugs (Specific drugs not specified)	NR	Y	Add-on	-1	MD	-1	1	TRUE		Improvement (TE>0)
LO-2025-0158	ZJ-2025-007	Custom formula	Yixiao Formula	12	O-2025-164	Palpitation	point	LowerBetter	MD	DOC-010		＜0.05	1	0	1	0	0	1	-1	0	0	35	35	Hypoglycemic + Lipid-Lowering Drugs (Specific drugs not specified)	NR	Y	Add-on	-1	MD	-1	1	TRUE		Improvement (TE>0)
LO-2025-0159	ZJ-2025-007	Custom formula	Yixiao Formula	12	O-2025-165	Constipation	point	LowerBetter	MD	DOC-010		＞0.05	0	0	1	0	0	1	-1	0	0	35	35	Hypoglycemic + Lipid-Lowering Drugs (Specific drugs not specified)	NR	Y	Add-on	-1	MD	-1	1	TRUE		Improvement (TE>0)
LO-2025-0160	ZJ-2025-007	Custom formula	Yixiao Formula	12	O-2025-166	Insomnia	point	LowerBetter	MD	DOC-010		＜0.05	1	0	2	1	0	1	-1	0	1	35	35	Hypoglycemic + Lipid-Lowering Drugs (Specific drugs not specified)	NR	Y	Add-on	-1	MD	-1	1	TRUE		Improvement (TE>0)
LO-2025-0161	ZJ-2025-007	Custom formula	Yixiao Formula	12	O-2025-167	Dry Mouth	point	LowerBetter	MD	DOC-010		＜0.05	2	1	2	1	0	2	-2	0	0	35	35	Hypoglycemic + Lipid-Lowering Drugs (Specific drugs not specified)	NR	Y	Add-on	-1	MD	-2	2	TRUE		Improvement (TE>0)
LO-2025-0162	ZJ-2025-007	Custom formula	Yixiao Formula	12	O-2025-168	Total TCM Syndrome Score	point	LowerBetter	MD	DOC-010		＜0.05	22.31	6.06	24.83	8.08	10.8	17.03	-6.23	4.67	6.81	35	35	Hypoglycemic + Lipid-Lowering Drugs (Specific drugs not specified)	NR	Y	Add-on	-1	MD	-6.23	6.23	TRUE		Improvement (TE>0)
LO-2025-0163	JD-2025-004	Classic formula	Modified Shenling Baizhu Powder Combined with Erchen Formula	2	O-2025-001	Score of Primary Symptoms of TCM Syndrome	point	LowerBetter	MD	DOC-011		＜0.05	10.38	1.71	10.27	1.68	6.49	7.35	-0.86	1.32	1.4	48	48	Metformin Hydrochloride Tablets / Atorvastatin Calcium Tablets / Polyene Phosphatidylcholine Capsules	0.52g/d	Y	Add-on	-1	MD	-0.86	0.86	TRUE		Improvement (TE>0)
LO-2025-0164	JD-2025-004	Classic formula	Modified Shenling Baizhu Powder Combined with Erchen Formula	2	O-2025-134	Score of Secondary Symptoms of TCM Syndrome	point	LowerBetter	MD	DOC-011		＜0.05	9.22	1.09	9.29	1.05	4.32	4.8	-0.48	0.83	0.97	48	48	Metformin Hydrochloride Tablets / Atorvastatin Calcium Tablets / Polyene Phosphatidylcholine Capsules	0.52g/d	Y	Add-on	-1	MD	-0.48	0.48	TRUE		Improvement (TE>0)
LO-2025-0165	JD-2025-004	Classic formula	Modified Shenling Baizhu Powder Combined with Erchen Formula	2	O-2025-169	Score of TCM Symptoms, Tongue and Pulse Conditions	point	LowerBetter	MD	DOC-011		＜0.05	2.05	0.33	2.01	0.29	1.14	1.39	-0.25	0.19	0.21	48	48	Metformin Hydrochloride Tablets / Atorvastatin Calcium Tablets / Polyene Phosphatidylcholine Capsules	0.52g/d	Y	Add-on	-1	MD	-0.25	0.25	TRUE		Improvement (TE>0)
LO-2025-0166	JD-2025-004	Classic formula	Modified Shenling Baizhu Powder Combined with Erchen Formula	2	O-2025-168	Total TCM Syndrome Score	point	LowerBetter	MD	DOC-011		＜0.05	21.65	3.13	21.57	3.02	11.95	13.54	-1.59	2.34	2.58	48	48	Metformin Hydrochloride Tablets / Atorvastatin Calcium Tablets / Polyene Phosphatidylcholine Capsules	0.52g/d	Y	Add-on	-1	MD	-1.59	1.59	TRUE		Improvement (TE>0)
LO-2025-0167	JD-2025-004	Classic formula	Modified Shenling Baizhu Powder Combined with Erchen Formula	2	O-2025-019	CAP	dB/ m	LowerBetter	MD	DOC-011		＜0.05	276.34	7.92	275.96	7.69	225.79	230.58	-4.79	6.13	6.25	48	48	Metformin Hydrochloride Tablets / Atorvastatin Calcium Tablets / Polyene Phosphatidylcholine Capsules	0.52g/d	Y	Add-on	-1	MD	-4.79	4.79	TRUE		Improvement (TE>0)
LO-2025-0168	JD-2025-004	Classic formula	Modified Shenling Baizhu Powder Combined with Erchen Formula	2	O-2025-020	LSM	kPa	LowerBetter	MD	DOC-011		＜0.05	13.49	1.22	13.62	1.31	8.21	8.71	-0.5	0.98	1.02	48	48	Metformin Hydrochloride Tablets / Atorvastatin Calcium Tablets / Polyene Phosphatidylcholine Capsules	0.52g/d	Y	Add-on	-1	MD	-0.5	0.5	TRUE		Improvement (TE>0)
[truncated: 1,013 more rows]

## Sheet: S5Adverse Reaction
LinkID	InterventionID	Intervention name	Intervention type	AEnameID	AE_Name	N_Subjects	N_AE_Subjects	Incidence_pct	intervention group combined with Western medicine	SourceID	Adverse Reactions (Y/N/NR)
[truncated: 88 more rows]

[truncated: 8 more sheets: S6, S7_PredictionIntervals_AddOn, S8_PredictionIntervals_Mixed, S9_Summary_of_Findings, S10_RoB2_Decision_Rules, S11_ML_OOF, S12_ML_LOSO, S13_ML_Sens]
